# Supplementary material for: The Rsm (Csr) post-transcriptional regulatory pathway coordinately controls multiple CRISPR–Cas immune systems
Source: Nucleic Acids Res. 2021 Aug 17;49(16):9508–25. doi: 10.1093/nar/gkab704 (PMC8450108; doi:10.1093/nar/gkab704)
Supplement: gkab704_Supplemental_Files [file gkab704_supplemental_files.zip]

Archive with 3 entries (3 files):
- Rey_Campa_etal_NAR_2021_Supplementary_R1.pdf
- Rey_Campa_et_al_2021_Table_S4_updated.xlsx
- Rey_Campa_et_al_2021_Table_S6.xlsx
