# Supplementary material for: The Rsm (Csr) post-transcriptional regulatory pathway coordinately controls multiple CRISPR–Cas immune systems
Source: Nucleic Acids Res. 2021 Aug 17;49(16):9508–25. doi: 10.1093/nar/gkab704 (PMC8450108; doi:10.1093/nar/gkab704)
Supplement: gkab704_Supplemental_Files [file gkab704_supplemental_files.zip › Rey_Campa_et_al_2021_Table_S4_updated.xlsx]

## Sheet: Rey_Campa_et_al_2021_Table_S4
locus tag	gene of interest	baseMean	log2FoldChange	Fold Change	lfcSE	stat	pvalue	padj
CWC46_RS00005		7126.23	1.39003	2.62084	0.149253	5.42724	5.72e-08	2.2e-07
CWC46_RS00010		21.2674	-0.0862957	0.941938	0.342286	0	1	1
CWC46_RS00015		1559.49	0.231141	1.17376	0.127452	0	1	1
CWC46_RS00020		2784.66	0.41153	1.3301	0.169654	0	1	1
CWC46_RS00025		1937.65	-2.05295	0.240991	0.122816	-11.9931	3.86e-33	4.5e-32
CWC46_RS00030		76.3018	-0.348207	0.78556	0.247905	0	1	1
CWC46_RS00035		193.233	-0.149702	0.901436	0.139673	0	1	1
CWC46_RS00040		140.079	-0.484618	0.714686	0.158733	0	1	1
CWC46_RS00045		962.84	-0.848221	0.555469	0.106313	-2.52295	0.0116375	0.0281266
CWC46_RS00050		254.436	-0.857332	0.551972	0.135205	-2.0512	0.0402477	0.0900971
CWC46_RS00055		85.727	0.819825	1.76519	0.191149	1.25465	0.209607	0.414388
CWC46_RS00060		971.608	-0.901112	0.535474	0.178601	-1.79793	0.0721877	0.155038
CWC46_RS00065		2424.25	-1.06477	0.478049	0.119341	-4.06205	4.86e-05	0.000149577
CWC46_RS00070		1250.94	-1.01187	0.495902	0.115258	-3.74701	0.000178954	0.000527132
CWC46_RS00075		225.277	-1.55391	0.340587	0.147535	-6.60117	4.08e-11	1.85e-10
CWC46_RS00080		678.482	0.411422	1.33	0.119874	0	1	1
CWC46_RS00085		1548.3	1.66556	3.17238	0.145805	7.44532	9.67e-14	5.02e-13
CWC46_RS00090		2325.15	1.6087	3.04977	0.133245	7.72036	1.16e-14	6.26e-14
CWC46_RS00095		2019.95	1.96589	3.90653	0.123794	11.1952	4.31e-29	4.29e-28
CWC46_RS00100		4916.6	7.86749	233.535	0.161993	44.9865	0	0
CWC46_RS00105		1844.71	1.89324	3.71469	0.0916222	14.3332	1.36e-46	2.59e-45
CWC46_RS00110		354.264	0.327996	1.25527	0.12549	0	1	1
CWC46_RS00115		619.102	-0.0883222	0.940616	0.140139	0	1	1
CWC46_RS00120		275.083	0.637092	1.55519	0.142159	0.401603	0.687976	1
CWC46_RS00125		1573.64	0.786405	1.72477	0.115132	1.79276	0.0730105	0.15651
CWC46_RS00130		1220.51	2.32141	4.99821	0.124353	14.0037	1.48e-44	2.64e-43
CWC46_RS00135		339.275	0.283991	1.21756	0.144686	0	1	1
CWC46_RS00140		213.384	0.276178	1.21098	0.175211	0	1	1
CWC46_RS00145		57.6935	-1.53624	0.344783	0.242123	-3.94939	7.83e-05	0.000237713
CWC46_RS00150		1762.08	-0.758832	0.590975	0.0984889	-1.81575	0.0694082	0.149421
CWC46_RS00155		2009.93	-0.853321	0.553509	0.0963936	-2.83547	0.0045759	0.0116146
CWC46_RS00160		3022.96	0.519347	1.43331	0.0912042	0	1	1
CWC46_RS00165		500.42	-0.690196	0.61977	0.129085	-0.853672	0.393287	0.729062
CWC46_RS00170		17037.1	-2.71789	0.151996	0.125353	-17.055	3.21e-65	1.04e-63
CWC46_RS00175		3835.46	-2.12371	0.229456	0.17183	-8.98395	2.61e-19	1.75e-18
CWC46_RS00180		2110.7	-2.6868	0.155308	0.137166	-15.3594	3.06e-53	6.83e-52
CWC46_RS00185		3232.84	0.489586	1.40404	0.136768	0	1	1
CWC46_RS00190		2452.81	1.9869	3.96384	0.130087	10.8151	2.92e-27	2.68e-26
CWC46_RS00195		823.698	2.23768	4.71638	0.132916	12.4716	1.07e-35	1.39e-34
CWC46_RS00200		376.728	-0.741078	0.598292	0.138095	-1.16643	0.24344	0.474269
CWC46_RS00205		200.805	0.501051	1.41524	0.185862	0	1	1
CWC46_RS00210		172.118	0.252943	1.19164	0.181858	0	1	1
CWC46_RS00215		186.634	0.0981708	1.07042	0.151013	0	1	1
CWC46_RS00220		177.847	0.686533	1.60941	0.168231	0.633255	0.526567	0.938275
CWC46_RS00225		3298.46	-2.2506	0.210136	0.123735	-13.5015	1.53e-41	2.4e-40
CWC46_RS00230		747.419	0.352861	1.27709	0.123663	0	1	1
CWC46_RS00235		2560.7	0.746409	1.67761	0.100441	1.65679	0.0975617	0.203484
CWC46_RS00240		214.146	0.41792	1.336	0.162614	0	1	1
CWC46_RS00245		180.918	0.36412	1.2871	0.145248	0	1	1
CWC46_RS00250		231.678	0.177436	1.13087	0.182779	0	1	1
CWC46_RS00255		986.197	0.0492487	1.03473	0.128067	0	1	1
CWC46_RS00260		553.653	0.1321	1.09589	0.133475	0	1	1
CWC46_RS00265		684.867	1.25383	2.38474	0.145493	4.63134	3.63e-06	1.22e-05
CWC46_RS00270		108.927	-2.03413	0.244155	0.209225	-6.95008	3.65e-12	1.75e-11
CWC46_RS00275		282.571	0.923267	1.8964	0.132158	2.5974	0.00939333	0.0230205
CWC46_RS00280		1622	1.00966	2.01343	0.116411	3.69086	0.000223501	0.000648696
CWC46_RS00285		630.601	0.61629	1.53293	0.107338	0.338094	0.735292	1
CWC46_RS00290		1698.79	0.0414929	1.02918	0.111873	0	1	1
CWC46_RS00295		764.258	-0.00785936	0.994567	0.129558	0	1	1
CWC46_RS00300		861.052	-0.689478	0.620078	0.151268	-0.723738	0.469227	0.847401
CWC46_RS00305		8598.47	-0.029713	0.979615	0.092764	0	1	1
CWC46_RS00310		3742.78	2.9223	7.58052	0.101852	22.9971	4.98e-117	2.95e-115
CWC46_RS00315		5353.68	3.51688	11.4468	0.104459	28.1152	6.38e-174	6.6e-172
CWC46_RS00320		349.77	-0.206247	0.866789	0.128138	0	1	1
CWC46_RS00325		1.62847e+06	0.985383	1.97984	0.148367	2.7323	0.00628939	0.0157183
CWC46_RS00330		703.33	0.983289	1.97697	0.124067	3.25059	0.00115168	0.00312353
CWC46_RS00335		6508.36	3.75624	13.5126	0.102928	30.8588	4.26e-209	6.06e-207
CWC46_RS00340		1989.19	2.15228	4.4453	0.148306	10.6016	2.93e-26	2.57e-25
CWC46_RS00345		1595.1	2.68781	6.44335	0.100228	21.0301	3.48e-98	1.76e-96
CWC46_RS00350		9582.51	3.98652	15.8512	0.100766	33.8063	1.59e-250	3.45e-248
CWC46_RS00355		1663.57	0.773921	1.70991	0.139014	1.39498	0.163023	0.329594
CWC46_RS00360		5637.6	1.02862	2.04008	0.100382	4.46916	7.85e-06	2.55e-05
CWC46_RS00365		9376.43	1.15968	2.23408	0.104217	5.56229	2.66e-08	1.04e-07
CWC46_RS00370		11189.8	2.88382	7.38104	0.117596	19.591	1.85e-85	7.5e-84
CWC46_RS00375		1779.16	-2.42877	0.185724	0.136897	-13.5048	1.46e-41	2.31e-40
CWC46_RS00380		4277.62	-0.171848	0.887705	0.0840662	0	1	1
CWC46_RS00385		2104.69	-0.266268	0.831468	0.102738	0	1	1
CWC46_RS00390		919.83	0.774441	1.71053	0.126011	1.54305	0.122819	0.253262
CWC46_RS00395		1380.82	1.55946	2.94744	0.108296	9.04434	1.51e-19	1.02e-18
CWC46_RS00400		2547.05	1.12558	2.18189	0.0881497	6.1892	6.05e-10	2.56e-09
CWC46_RS00405		3505.22	0.726293	1.65438	0.146897	0.995891	0.319303	0.603969
CWC46_RS00410		4334.8	0.370935	1.29319	0.133004	0	1	1
CWC46_RS00415		534.797	0.466092	1.38136	0.111245	0	1	1
CWC46_RS00420		1302.38	-0.845378	0.556565	0.12022	-2.20743	0.0272839	0.0627433
CWC46_RS00425		3512.07	0.918556	1.89022	0.106945	3.16569	0.00154714	0.00413692
CWC46_RS00430		3826.29	0.668179	1.58907	0.0853393	1.03328	0.301474	0.574783
CWC46_RS00435		869.022	-0.129208	0.914333	0.108053	0	1	1
CWC46_RS00440		1434.91	1.07304	2.10387	0.0989222	4.98416	6.22e-07	2.22e-06
CWC46_RS00445		56.7732	0.743973	1.67478	0.220373	0.744074	0.456832	0.828964
CWC46_RS00450		1288.1	0.396466	1.31628	0.108886	0	1	1
CWC46_RS00455		3452.75	0.272061	1.20753	0.100381	0	1	1
CWC46_RS00460		2755.57	0.781539	1.71896	0.0856183	2.35392	0.0185765	0.0436456
CWC46_RS00465		2641.3	0.461297	1.37678	0.0952551	0	1	1
CWC46_RS00470		3269.6	0.348064	1.27285	0.100498	0	1	1
CWC46_RS00475		788.778	-1.0878	0.470477	0.145538	-3.48916	0.000484532	0.00136202
CWC46_RS00480		1464.35	-0.941059	0.52085	0.0965097	-3.74117	0.000183167	0.000538498
CWC46_RS00485		982.11	-0.95972	0.514157	0.115746	-3.28063	0.00103575	0.00282934
CWC46_RS00490		548.796	-0.336637	0.791885	0.12103	0	1	1
CWC46_RS00495		1057.35	0.227589	1.17088	0.113878	0	1	1
CWC46_RS00500		1402.7	0.0402783	1.02831	0.0985168	0	1	1
CWC46_RS00505		2941.35	0.381326	1.30254	0.0913723	0	1	1
CWC46_RS00510		2567.06	0.0364645	1.0256	0.0947282	0	1	1
CWC46_RS00515		1578.6	-1.28758	0.409638	0.100693	-7.0271	2.11e-12	1.02e-11
CWC46_RS00520		1635.86	-0.327597	0.796862	0.103163	0	1	1
CWC46_RS00525		563.305	-0.242404	0.845336	0.123263	0	1	1
CWC46_RS00530		3847.28	-0.575096	0.671241	0.110818	0	1	1
CWC46_RS00535		3683.54	-1.03583	0.487734	0.1036	-4.39994	1.08e-05	3.49e-05
CWC46_RS00540		556.762	-0.840382	0.558496	0.145866	-1.78508	0.0742486	0.159065
CWC46_RS00545		2345.48	0.660664	1.58081	0.10942	0.737199	0.461002	0.835348
CWC46_RS00550		2081.62	0.134177	1.09747	0.0858559	0	1	1
CWC46_RS00555		3456.47	0.0539128	1.03808	0.0928977	0	1	1
CWC46_RS00560		2643.87	-0.153885	0.898827	0.0944252	0	1	1
CWC46_RS00565		7446.19	-0.0395186	0.97298	0.088679	0	1	1
CWC46_RS00570		5930.43	0.107476	1.07734	0.112325	0	1	1
CWC46_RS00575		3403.66	0.204015	1.1519	0.126248	0	1	1
CWC46_RS00580		1211.57	1.38309	2.60826	0.100962	7.9544	1.8e-15	1.01e-14
CWC46_RS00585		9382.2	5.16757	35.9413	0.114242	40.1566	0	0
CWC46_RS00590		4170.5	6.75787	108.224	0.144903	42.6346	0	0
CWC46_RS00595		3326.96	6.62198	98.495	0.14567	41.4772	0	0
CWC46_RS00600		3383.43	7.24876	152.088	0.170173	39.188	0	0
CWC46_RS00605		12258.8	6.14173	70.6068	0.130619	42.58	0	0
CWC46_RS00610		903.624	0.239915	1.18092	0.110177	0	1	1
CWC46_RS00615		761.938	-0.916922	0.529638	0.11285	-2.98556	0.00283057	0.00732343
CWC46_RS00620		888.068	0.30583	1.23613	0.110821	0	1	1
CWC46_RS00625		1384.73	-1.29116	0.408622	0.142239	-4.99974	5.74e-07	2.05e-06
CWC46_RS00630		1218.77	-1.06472	0.478064	0.103109	-4.70107	2.59e-06	8.8e-06
CWC46_RS00635		1929.48	-0.699988	0.615577	0.102231	-1.1737	0.240516	0.468975
CWC46_RS00640		27330	-0.385153	0.765698	0.114622	0	1	1
CWC46_RS00645		3072.5	-1.10308	0.465523	0.109681	-4.76907	1.85e-06	6.35e-06
CWC46_RS00650		7788.53	-1.26689	0.415554	0.09556	-7.18808	6.57e-13	3.28e-12
CWC46_RS00655		128.505	-0.0946311	0.936512	0.201235	0	1	1
CWC46_RS00660		291.636	-0.120477	0.919883	0.133987	0	1	1
CWC46_RS00665		500.602	-2.82142	0.141471	0.14249	-15.7304	9.36e-56	2.35e-54
CWC46_RS00670		569.52	0.873707	1.83237	0.171453	1.71304	0.0867044	0.182851
CWC46_RS00675		847.233	1.60737	3.04696	0.11567	8.88194	6.57e-19	4.27e-18
CWC46_RS00680		2997.94	5.783	55.0624	0.158284	32.8713	5.66e-237	1.12e-234
CWC46_RS00685		3250.36	1.83843	3.5762	0.149658	8.40868	4.15e-17	2.48e-16
CWC46_RS00690		2280.25	0.207343	1.15456	0.0870506	0	1	1
CWC46_RS00695		3340.03	-0.547987	0.683974	0.0812773	0	1	1
CWC46_RS00700		1124.22	0.739843	1.66999	0.0924087	1.72974	0.083676	0.177286
CWC46_RS00705		543.272	0.742954	1.6736	0.111301	1.46408	0.143171	0.292973
CWC46_RS00710		56.2902	0.265535	1.20208	0.220435	0	1	1
CWC46_RS00715		622.31	0.0499633	1.03524	0.12061	0	1	1
CWC46_RS00720		572.556	-0.515529	0.699536	0.114265	0	1	1
CWC46_RS00725		337.501	1.2394	2.36101	0.126263	5.22243	1.77e-07	6.59e-07
CWC46_RS00730		508.759	3.32478	10.0198	0.174635	15.7172	1.15e-55	2.88e-54
CWC46_RS00735		266.531	4.6573	25.234	0.239705	17.0097	6.97e-65	2.22e-63
CWC46_RS00740		281.592	4.41274	21.2993	0.220095	17.414	6.46e-68	2.28e-66
CWC46_RS00745		572.597	4.16754	17.9703	0.165099	21.7296	1.08e-104	5.91e-103
CWC46_RS00750		721.64	3.35105	10.2039	0.143637	19.2921	6.26e-83	2.5e-81
CWC46_RS00755		832.225	1.79498	3.47011	0.14926	8.14004	3.95e-16	2.28e-15
CWC46_RS00760		245.177	-0.622789	0.649414	0.140054	-0.305516	0.759973	1
CWC46_RS00765		32.3263	-0.0889466	0.940209	0.277765	0	1	1
CWC46_RS00770		1.29515	1.74071	3.342	1.57114	0.738771	0.460046	0.834132
CWC46_RS00775		622.547	-1.79712	0.287749	0.147356	-8.25969	1.46e-16	8.53e-16
CWC46_RS00780		5259.92	0.0324643	1.02276	0.101692	0	1	1
CWC46_RS00785		5178.14	-1.14269	0.452915	0.0856571	-6.56908	5.06e-11	2.29e-10
CWC46_RS00790		3812.77	-0.730852	0.602548	0.0947466	-1.59216	0.111349	0.230864
CWC46_RS00795		810.373	-0.155165	0.89803	0.115559	0	1	1
CWC46_RS00800		462.037	-0.273009	0.827592	0.126718	0	1	1
CWC46_RS00805		1176.84	-0.629921	0.646212	0.0942807	-0.529493	0.596464	1
CWC46_RS00810		5270.55	-0.221244	0.857825	0.111035	0	1	1
CWC46_RS00815	pigX (csrD)	3224.31	-1.97414	0.254521	0.100282	-13.9022	6.15e-44	1.06e-42
CWC46_RS00820		2317.13	-0.441722	0.736255	0.105683	0	1	1
CWC46_RS00825		1808.94	-0.845273	0.556605	0.139073	-1.90744	0.0564638	0.123423
CWC46_RS00830		520.083	-0.840775	0.558343	0.151417	-1.72223	0.0850275	0.179982
CWC46_RS00835		950.853	2.17845	4.52666	0.169454	9.4329	3.99e-21	2.86e-20
CWC46_RS00840		1100.36	1.94824	3.85904	0.210163	6.51037	7.5e-11	3.35e-10
CWC46_RS00845		2547.83	3.01674	8.09339	0.211992	11.4945	1.41e-30	1.5e-29
CWC46_RS00850		23.4852	1.43645	2.70654	0.345204	2.481	0.0131016	0.0314149
CWC46_RS00855		279.75	0.344363	1.26959	0.151903	0	1	1
CWC46_RS00860		361.326	0.750044	1.68184	0.134884	1.26067	0.207429	0.410617
CWC46_RS00865		798.387	0.765585	1.70006	0.178891	1.03742	0.29954	0.571336
CWC46_RS00870		194.265	1.15358	2.22465	0.211783	2.70834	0.00676204	0.0168348
CWC46_RS00875		9782.47	-2.53978	0.171969	0.169526	-11.5603	6.54e-31	7.04e-30
CWC46_RS00880		3146.11	-0.984548	0.505384	0.108156	-3.7404	0.000183724	0.000539786
CWC46_RS00885		956.176	-0.905161	0.533973	0.108456	-2.99809	0.00271681	0.00704914
CWC46_RS00890		816.412	-0.183531	0.880545	0.115046	0	1	1
CWC46_RS00895		121.753	-1.37649	0.385156	0.200492	-3.97265	7.11e-05	0.000216809
CWC46_RS00900		28.4805	0.372712	1.29478	0.329289	0	1	1
CWC46_RS00905		60.5084	0.368561	1.29106	0.212885	0	1	1
CWC46_RS00910		182.779	0.804942	1.74708	0.153924	1.46139	0.143909	0.294132
CWC46_RS00915		2234.22	0.145911	1.10643	0.140741	0	1	1
CWC46_RS00920		2839.6	0.140824	1.10253	0.136964	0	1	1
CWC46_RS00925		49203.3	-1.60258	0.329287	0.619389	-1.65095	0.0987485	0.205865
CWC46_RS00930		718.629	-0.107812	0.927994	0.189839	0	1	1
CWC46_RS00935		812.092	-0.158737	0.895809	0.144399	0	1	1
CWC46_RS00940		14195.2	-1.82838	0.281581	0.792101	-1.57604	0.115018	0.238146
CWC46_RS00945		982.376	-0.846876	0.555987	0.123291	-2.16461	0.0304178	0.0696685
CWC46_RS00950		799.875	-0.588918	0.664841	0.111712	-0.0798281	0.936374	1
CWC46_RS00955		1246.07	-1.01687	0.494187	0.153236	-2.85097	0.00435865	0.0110879
CWC46_RS00960		5138.75	-0.880894	0.543031	0.13308	-2.26101	0.0237589	0.0549703
CWC46_RS00965		10709	-2.24193	0.211404	0.309169	-5.37547	7.64e-08	2.9e-07
CWC46_RS00970		5497.53	-2.91419	0.13266	0.30081	-7.7597	8.51e-15	4.65e-14
CWC46_RS00975		1099.83	0.104706	1.07528	0.0974172	0	1	1
CWC46_RS00980		3238.84	-0.280954	0.823046	0.086763	0	1	1
CWC46_RS00985		671.694	-0.556942	0.679741	0.145901	0	1	1
CWC46_RS00990		1777.46	1.07838	2.11166	0.206273	2.41611	0.0156874	0.0372034
CWC46_RS00995		369.941	0.748686	1.68026	0.20022	0.842505	0.399506	0.739523
CWC46_RS01000		1832.81	-0.291497	0.817054	0.099726	0	1	1
CWC46_RS01005		4444.06	-0.714345	0.609482	0.099313	-1.35274	0.176138	0.353285
CWC46_RS01010		4589.33	-0.675629	0.626059	0.0914955	-1.04518	0.295941	0.56542
CWC46_RS01015		3045.52	0.101158	1.07263	0.0852911	0	1	1
CWC46_RS01020		666.481	1.38081	2.60415	0.111804	7.16264	7.91e-13	3.93e-12
CWC46_RS01025		1107.31	1.60267	3.03705	0.126109	8.1094	5.09e-16	2.93e-15
CWC46_RS01030		1710.23	3.75382	13.49	0.129317	24.5429	5.15e-133	4.04e-131
CWC46_RS01035		248.34	0.159095	1.11659	0.156751	0	1	1
CWC46_RS01040		116.643	-0.111961	0.925329	0.191264	0	1	1
CWC46_RS01045		99.1328	-0.148399	0.902251	0.19209	0	1	1
CWC46_RS01050		21.5247	0.0593163	1.04197	0.334177	0	1	1
CWC46_RS01055		24.5042	-0.399991	0.757863	0.317707	0	1	1
CWC46_RS01060		52.4412	0.312432	1.2418	0.237296	0	1	1
CWC46_RS01065		77.6958	0.316269	1.24511	0.19889	0	1	1
CWC46_RS01070		224.462	-0.777888	0.58322	0.141625	-1.39727	0.162331	0.328342
CWC46_RS01075		1329.42	-0.984719	0.505324	0.148542	-2.72461	0.00643766	0.0160712
CWC46_RS01080		29.8488	-1.05792	0.480324	0.314874	-1.51781	0.129061	0.265413
CWC46_RS01085		21.6918	-1.53281	0.345604	0.368876	-2.583	0.00979452	0.0238879
CWC46_RS01090		751.485	-1.56674	0.33757	0.145924	-6.76202	1.36e-11	6.33e-11
CWC46_RS01095		1619.72	-1.42071	0.373528	0.114853	-7.31992	2.48e-13	1.27e-12
CWC46_RS01100		23.8984	-0.917066	0.529585	0.336557	-1.00151	0.316578	0.600312
CWC46_RS01105		1014.67	-0.744728	0.59678	0.12662	-1.30097	0.193269	0.384762
CWC46_RS01110		406.462	0.0495615	1.03495	0.130932	0	1	1
CWC46_RS01115		166.805	-0.494799	0.709661	0.181379	0	1	1
CWC46_RS01120		731.676	0.254967	1.19331	0.136255	0	1	1
CWC46_RS01125		115.464	0.130401	1.0946	0.16624	0	1	1
CWC46_RS01130		343.139	-0.999873	0.500044	0.200994	-2.08898	0.0367095	0.0828694
CWC46_RS01135		389.404	-0.147258	0.902965	0.122408	0	1	1
CWC46_RS01140		435.616	-0.0737958	0.950135	0.158017	0	1	1
CWC46_RS01145		679.649	-0.933537	0.523573	0.116347	-3.03864	0.00237649	0.00621574
CWC46_RS01150		150.515	-1.38904	0.381818	0.186959	-4.32738	1.51e-05	4.8e-05
CWC46_RS01155		422.543	-0.511281	0.701599	0.121904	0	1	1
CWC46_RS01160		235.649	-0.100603	0.932643	0.137698	0	1	1
CWC46_RS01165		55.2667	0.218486	1.16351	0.232953	0	1	1
CWC46_RS01170		61.3348	-0.18643	0.878778	0.214862	0	1	1
CWC46_RS01175		103.628	-0.352934	0.78299	0.182179	0	1	1
CWC46_RS01180		146.473	0.243592	1.18394	0.170503	0	1	1
CWC46_RS01185		183.48	0.302859	1.23359	0.14993	0	1	1
CWC46_RS01190		699.228	-1.68153	0.311752	0.161938	-6.80216	1.03e-11	4.84e-11
CWC46_RS01195		1061.9	-0.996363	0.501262	0.16724	-2.48961	0.0127884	0.0307125
CWC46_RS01200		1117.31	-1.61551	0.32635	0.209777	-4.93623	7.96e-07	2.83e-06
CWC46_RS01205		3329.6	-1.83181	0.280913	0.167377	-7.47899	7.49e-14	3.9e-13
CWC46_RS01210		11336.8	-1.79084	0.289005	0.163419	-7.40941	1.27e-13	6.57e-13
CWC46_RS01215		11835.6	-2.77219	0.146382	0.21227	-10.3273	5.3e-25	4.45e-24
CWC46_RS01220		10977.6	-2.3685	0.193647	0.224071	-7.98184	1.44e-15	8.12e-15
CWC46_RS01225		2866.57	-2.58246	0.166957	0.220192	-9.09415	9.53e-20	6.49e-19
CWC46_RS01230		3163.17	-3.08996	0.117444	0.234093	-10.7221	8.02e-27	7.26e-26
CWC46_RS01235		2928.83	-3.2869	0.102457	0.236981	-11.4225	3.23e-30	3.39e-29
CWC46_RS01240		7520.45	-3.28389	0.102672	0.219795	-12.3019	8.85e-35	1.09e-33
CWC46_RS01245		9072.49	-3.10339	0.116356	0.224342	-11.2479	2.37e-29	2.4e-28
CWC46_RS01250		3482.73	-3.09236	0.117249	0.238711	-10.5247	6.65e-26	5.76e-25
CWC46_RS01255		7622.4	-3.89158	0.067378	0.245007	-13.5163	1.25e-41	1.98e-40
CWC46_RS01260		3019.6	-4.37195	0.0482961	0.315607	-12.0148	2.97e-33	3.49e-32
CWC46_RS01265		6103.84	-4.28416	0.0513264	0.460831	-8.03799	9.13e-16	5.2e-15
CWC46_RS01270		2912.37	-4.89215	0.0336756	0.497678	-8.66454	4.53e-18	2.82e-17
CWC46_RS01275		12752.5	-4.90079	0.0334745	0.560753	-7.70534	1.31e-14	7.01e-14
CWC46_RS01280		8704.31	-5.21559	0.0269123	0.574781	-8.06497	7.33e-16	4.19e-15
CWC46_RS01285		22398.1	-5.32932	0.0248722	0.554692	-8.56209	1.11e-17	6.81e-17
CWC46_RS01290		140863	-5.10495	0.0290574	0.307819	-14.7	6.44e-49	1.34e-47
CWC46_RS01295		441.715	-0.238706	0.847505	0.112498	0	1	1
CWC46_RS01300		1054.44	0.400214	1.3197	0.109543	0	1	1
CWC46_RS01305		70.6658	0.70174	1.62647	0.232385	0.523873	0.600367	1
CWC46_RS01310		144.396	1.20874	2.31135	0.26218	2.39812	0.0164795	0.0389601
CWC46_RS01315		3487.62	-0.86586	0.548719	0.11061	-2.58439	0.009755	0.0238043
CWC46_RS01320		189.718	-0.333378	0.793676	0.174538	0	1	1
CWC46_RS01325		5283.87	3.34087	10.1321	0.113187	24.392	2.08e-131	1.58e-129
CWC46_RS01330		2890.91	2.69592	6.47965	0.110095	19.219	2.57e-82	1.02e-80
CWC46_RS01335		3331.95	4.27208	19.3208	0.117688	31.3717	4.93e-216	8.01e-214
CWC46_RS01340		1595.86	4.91864	30.2453	0.135056	32.1247	2e-226	3.36e-224
CWC46_RS01345		4435.23	4.19681	18.3386	0.111581	32.4142	1.73e-230	3.03e-228
CWC46_RS01350		6.17431	1.37242	2.58904	0.655641	1.20861	0.226812	0.444732
CWC46_RS01355		995.001	3.68642	12.8742	0.152474	20.3734	2.88e-92	1.34e-90
CWC46_RS01360		34.378	1.80659	3.49814	0.33355	3.67737	0.000235654	0.000682661
CWC46_RS01365		101.64	0.953585	1.93668	0.184713	2.02251	0.0431235	0.0962506
CWC46_RS01370		630.794	0.461764	1.37722	0.149298	0	1	1
CWC46_RS01375		116698	2.53873	5.81078	0.183875	10.6525	1.7e-26	1.51e-25
CWC46_RS01380		1951.2	1.9768	3.9362	0.152311	9.17074	4.7e-20	3.22e-19
CWC46_RS01385		32118.3	0.678549	1.60053	0.133719	0.736986	0.461131	0.835348
CWC46_RS01390		44.8789	-2.29921	0.203174	0.352688	-4.8746	1.09e-06	3.83e-06
CWC46_RS01395		1280.05	1.93962	3.83603	0.161914	8.39716	4.57e-17	2.72e-16
CWC46_RS01400		279.22	-0.533743	0.69076	0.158034	0	1	1
CWC46_RS01405		1003.87	-1.65992	0.316456	0.138447	-7.80023	6.18e-15	3.4e-14
CWC46_RS01410		3251.1	-1.60373	0.329026	0.164246	-6.2329	4.58e-10	1.95e-09
CWC46_RS01415		4922.73	-1.40631	0.377276	0.151485	-5.45472	4.91e-08	1.89e-07
CWC46_RS01420		5664.4	-1.50485	0.352366	0.169055	-5.47072	4.48e-08	1.73e-07
CWC46_RS01425		48.7562	-0.880597	0.543143	0.266389	-1.12841	0.259145	0.502286
CWC46_RS01430		24.0735	-0.917297	0.5295	0.337667	-0.998903	0.317842	0.601955
CWC46_RS01435		97.5476	-2.20608	0.216722	0.226385	-7.18281	6.83e-13	3.4e-12
CWC46_RS01440		190.253	-1.80938	0.285314	0.185361	-6.63235	3.3e-11	1.51e-10
CWC46_RS01445		148.967	-1.49728	0.354221	0.18292	-5.01465	5.31e-07	1.91e-06
CWC46_RS01450		337.319	-2.20704	0.216577	0.149833	-10.8591	1.81e-27	1.67e-26
CWC46_RS01455		873.657	-0.352997	0.782956	0.111484	0	1	1
CWC46_RS01460		829.281	-0.0939616	0.936946	0.16573	0	1	1
CWC46_RS01465		36.7967	0.30878	1.23866	0.283712	0	1	1
CWC46_RS01470		118.685	-0.743431	0.597317	0.204427	-0.799457	0.424025	0.779063
CWC46_RS01475		208.54	0.277555	1.21214	0.147353	0	1	1
CWC46_RS01480		164.546	0.641897	1.56038	0.207767	0.297916	0.765768	1
CWC46_RS01485		245.897	0.745432	1.67648	0.162765	1.01639	0.309444	0.588254
CWC46_RS01490		3.71852	0.410059	1.32874	0.766996	0	1	1
CWC46_RS01495		503.047	-0.304983	0.809452	0.16938	0	1	1
CWC46_RS01500		1854.05	1.19172	2.28425	0.13647	4.48245	7.38e-06	2.4e-05
CWC46_RS01505		687.532	0.778759	1.71565	0.11745	1.69228	0.0905917	0.190167
CWC46_RS01510		358.834	-0.222555	0.857046	0.12339	0	1	1
CWC46_RS01515		1738.74	-0.496915	0.708621	0.118596	0	1	1
CWC46_RS01520		758.211	0.0765466	1.05449	0.146483	0	1	1
CWC46_RS01525		798.604	0.594347	1.50979	0.116383	0.123271	0.901892	1
CWC46_RS01530		2048.65	0.36539	1.28823	0.177258	0	1	1
CWC46_RS01535		243.626	0.494643	1.40897	0.130731	0	1	1
CWC46_RS01540		442.28	0.495562	1.40987	0.140138	0	1	1
CWC46_RS01545		239.306	-0.362903	0.777598	0.131786	0	1	1
CWC46_RS01550		77.5133	-0.550665	0.682706	0.219687	0	1	1
CWC46_RS01555		55.5872	-0.727987	0.603746	0.238696	-0.619983	0.535269	0.951566
CWC46_RS01560		58.5764	-0.881913	0.542647	0.233981	-1.29033	0.196935	0.391206
CWC46_RS01565		63.165	-1.4767	0.359311	0.237563	-3.77456	0.00016029	0.000473995
CWC46_RS01570		5.94185	-1.52668	0.347074	0.691545	-1.36894	0.171018	0.34423
CWC46_RS01575		58.5503	-1.14623	0.451806	0.241591	-2.34374	0.0190917	0.0447637
CWC46_RS01580		792.29	-0.908608	0.532699	0.130313	-2.52167	0.0116799	0.0282139
CWC46_RS01585		642.79	-2.2203	0.214597	0.140447	-11.6791	1.63e-31	1.8e-30
CWC46_RS01590		41.8465	0.411508	1.33008	0.260255	0	1	1
CWC46_RS01595		18.7501	-0.817258	0.567519	0.40044	-0.592493	0.55352	0.9779
CWC46_RS01600		13.2205	0.0485152	1.0342	0.430699	0	1	1
CWC46_RS01605		56.0176	-0.465536	0.724202	0.228163	0	1	1
CWC46_RS01610		34.1073	-0.520182	0.697284	0.28744	0	1	1
CWC46_RS01615		9.76835	-0.240588	0.8464	0.527853	0	1	1
CWC46_RS01620		693.656	0.322078	1.25013	0.104547	0	1	1
CWC46_RS01625		265.342	-0.0502996	0.965736	0.147463	0	1	1
CWC46_RS01630		756.811	1.29998	2.46226	0.112187	6.41768	1.38e-10	6.06e-10
CWC46_RS01635		287.755	0.0809997	1.05775	0.153837	0	1	1
CWC46_RS01640		13.3052	0.211741	1.15809	0.413575	0	1	1
CWC46_RS01645		14.215	0.720457	1.6477	0.455726	0.308206	0.757926	1
CWC46_RS01650		95.5912	1.50036	2.82913	0.237717	3.87165	0.000108099	0.000322808
CWC46_RS01655		12.3415	0.776292	1.71272	0.445953	0.440164	0.659819	1
CWC46_RS01660		342.642	0.259119	1.19675	0.177667	0	1	1
CWC46_RS01665		21.0455	0.276452	1.21121	0.418362	0	1	1
CWC46_RS01670		14.8431	0.701443	1.62613	0.421536	0.288097	0.773272	1
CWC46_RS01675		4106.72	2.4339	5.40354	0.116228	15.9505	2.83e-57	7.52e-56
CWC46_RS01680		3461.98	3.78897	13.8227	0.126095	25.4489	7.26e-143	6.36e-141
CWC46_RS01685		22498	4.69115	25.8332	0.168846	24.3485	6.02e-131	4.49e-129
CWC46_RS01690		5399.92	4.19861	18.3614	0.213697	16.9333	2.56e-64	7.75e-63
CWC46_RS01695		372.946	-0.305402	0.809217	0.122889	0	1	1
CWC46_RS01700		350.686	-0.219293	0.858987	0.128701	0	1	1
CWC46_RS01705		226.133	-0.303048	0.810538	0.135738	0	1	1
CWC46_RS01710		158.224	-0.191261	0.87584	0.156404	0	1	1
CWC46_RS01715		290.683	-0.789771	0.578436	0.128844	-1.6281	0.103504	0.215187
CWC46_RS01720		853.386	-0.782729	0.581266	0.105211	-1.92689	0.0539937	0.118308
CWC46_RS01725		128.221	-0.422704	0.746025	0.161605	0	1	1
CWC46_RS01730		94.295	-1.04503	0.484636	0.201642	-2.3062	0.0210994	0.0491419
CWC46_RS01735		309.539	-1.35821	0.390067	0.142011	-5.47989	4.26e-08	1.64e-07
CWC46_RS01740		37.4149	0.701167	1.62582	0.288404	0.420129	0.674391	1
CWC46_RS01745		55.5996	0.564999	1.47939	0.246221	0	1	1
CWC46_RS01750		241.769	1.3942	2.62842	0.158821	5.12653	2.95e-07	1.08e-06
CWC46_RS01755		426.966	-0.0337504	0.976878	0.176053	0	1	1
CWC46_RS01760		921.882	0.015401	1.01073	0.0983518	0	1	1
CWC46_RS01765		1290.65	0.559476	1.47373	0.103697	0	1	1
CWC46_RS01770		2005	0.51345	1.42746	0.110255	0	1	1
CWC46_RS01775		11925.1	-0.50375	0.705271	0.11816	0	1	1
CWC46_RS01780		10708.7	3.34237	10.1427	0.112221	24.6155	8.62e-134	6.88e-132
CWC46_RS01785		4728.1	1.84398	3.59	0.133062	9.49919	2.12e-21	1.53e-20
CWC46_RS01790		5422.07	1.78056	3.43559	0.102437	11.72	1.01e-31	1.12e-30
CWC46_RS01795		118.526	1.10884	2.15672	0.184447	2.86716	0.00414169	0.0105537
CWC46_RS01800		1253.78	-1.31011	0.403291	0.120811	-6.04338	1.51e-09	6.27e-09
CWC46_RS01805		585.039	0.278595	1.21301	0.156304	0	1	1
CWC46_RS01810		378.325	0.533262	1.4472	0.125083	0	1	1
CWC46_RS01815		263.459	-0.0108413	0.992514	0.13642	0	1	1
CWC46_RS01820		198.333	0.565385	1.47978	0.152492	0	1	1
CWC46_RS01825		183.892	0.798055	1.73876	0.194493	1.12114	0.262226	0.506964
CWC46_RS01830		626.269	0.225925	1.16953	0.149414	0	1	1
CWC46_RS01835		823.992	0.0364188	1.02556	0.141633	0	1	1
CWC46_RS01840		2005.54	-0.313346	0.804773	0.106221	0	1	1
CWC46_RS01845		2640.14	-0.482983	0.715497	0.0898585	0	1	1
CWC46_RS01850		3896.68	-0.707849	0.612232	0.0904062	-1.41416	0.157314	0.31876
CWC46_RS01855		1883.67	1.33009	2.51418	0.130855	5.73222	9.91e-09	3.94e-08
CWC46_RS01860		2086.69	1.36866	2.5823	0.116902	6.7463	1.52e-11	7e-11
CWC46_RS01865		556.318	-1.13405	0.455634	0.120898	-4.58284	4.59e-06	1.52e-05
CWC46_RS01870		1605.39	-1.19428	0.437003	0.0939732	-6.5368	6.28e-11	2.82e-10
CWC46_RS01875		782.024	2.84528	7.18644	0.143832	15.7495	6.93e-56	1.75e-54
CWC46_RS01880		3178.21	2.13971	4.40673	0.123008	12.6797	7.66e-37	1.05e-35
CWC46_RS01885		3441.15	2.47488	5.55919	0.157095	12.062	1.68e-33	1.99e-32
CWC46_RS01890		1806.91	2.30314	4.93531	0.145158	11.8708	1.68e-32	1.92e-31
CWC46_RS01895		215.514	0.406511	1.32548	0.145437	0	1	1
CWC46_RS01900		219.907	-0.417502	0.74872	0.170777	0	1	1
CWC46_RS01905		11469.3	0.821543	1.7673	0.162715	1.48446	0.137688	0.282133
CWC46_RS01910		503.6	0.954969	1.93854	0.12116	3.09482	0.00196933	0.00521374
CWC46_RS01915		29.9272	0.857721	1.81217	0.317573	0.874511	0.38184	0.711029
CWC46_RS01920		25.397	2.29933	4.92228	0.35957	4.78162	1.74e-06	5.98e-06
CWC46_RS01925		95.212	0.272985	1.20831	0.215898	0	1	1
CWC46_RS01930		89.8557	0.719309	1.64639	0.270567	0.51488	0.606637	1
CWC46_RS01935		98.8802	0.428079	1.34544	0.186295	0	1	1
CWC46_RS01940		26.809	1.03816	2.0536	0.316051	1.44963	0.147162	0.30006
CWC46_RS01945		97.5955	0.522852	1.43679	0.220077	0	1	1
CWC46_RS01950		271.901	0.690516	1.61386	0.139793	0.790567	0.429197	0.786976
CWC46_RS01955		2652.62	-1.11843	0.460594	0.187028	-2.87889	0.00399079	0.0101805
CWC46_RS01960		2293.87	-0.163824	0.892656	0.105053	0	1	1
CWC46_RS01965		810.586	0.22844	1.17157	0.124219	0	1	1
CWC46_RS01970		20795.6	0.836804	1.78609	0.22899	1.12146	0.262092	0.506919
CWC46_RS01975		2664.49	1.11581	2.16716	0.100626	5.3247	1.01e-07	3.82e-07
CWC46_RS01980		482.233	1.44026	2.7137	0.118533	7.25757	3.94e-13	1.99e-12
CWC46_RS01985		615.222	1.77764	3.42864	0.146904	8.15253	3.56e-16	2.06e-15
CWC46_RS01990		1145.84	1.5589	2.9463	0.099651	9.82331	8.94e-23	6.87e-22
CWC46_RS01995		1913.26	1.60342	3.03863	0.121389	8.43094	3.43e-17	2.06e-16
CWC46_RS02000		92917.2	-2.34888	0.196298	0.16371	-10.8049	3.26e-27	2.99e-26
CWC46_RS02005		24437.8	-3.54323	0.0857792	0.187539	-15.8006	3.08e-56	7.92e-55
CWC46_RS02010		621.885	0.0753381	1.05361	0.144333	0	1	1
CWC46_RS02015		96.321	0.0294033	1.02059	0.20733	0	1	1
CWC46_RS02020		684.542	-0.479539	0.717207	0.145539	0	1	1
CWC46_RS02025		122.854	-0.530995	0.692077	0.168013	0	1	1
CWC46_RS02030		156.42	-1.36021	0.389526	0.184537	-4.22792	2.36e-05	7.4e-05
CWC46_RS02035		20.892	-1.80508	0.286165	0.462307	-2.64992	0.00805097	0.0198698
CWC46_RS02040		327.697	-0.119156	0.920726	0.123472	0	1	1
CWC46_RS02045		86.2433	-0.790601	0.578103	0.191731	-1.09842	0.272019	0.523672
CWC46_RS02050		142.249	-0.713985	0.609634	0.163066	-0.821663	0.411269	0.758689
CWC46_RS02055		1003.32	0.352032	1.27636	0.131009	0	1	1
CWC46_RS02060		426.519	-0.746928	0.595871	0.159267	-1.0481	0.294592	0.563314
CWC46_RS02065		112.525	1.31238	2.4835	0.204726	3.57736	0.000347085	0.000990335
CWC46_RS02070		677.135	0.310251	1.23992	0.12592	0	1	1
CWC46_RS02075		257.79	-1.65387	0.317787	0.205797	-5.21809	1.81e-07	6.73e-07
CWC46_RS02080		121.822	0.0614271	1.0435	0.164971	0	1	1
CWC46_RS02085		4.57447	-1.59056	0.332042	0.848473	-1.19103	0.23364	0.456743
CWC46_RS02090		18.3893	-0.00772893	0.994657	0.366864	0	1	1
CWC46_RS02095		30.4298	0.259979	1.19746	0.285173	0	1	1
CWC46_RS02100		35.5863	-0.138481	0.908475	0.265934	0	1	1
CWC46_RS02105		52.8905	-0.258395	0.836017	0.23132	0	1	1
CWC46_RS02110		427.737	5.9804	63.1364	0.253258	21.3237	6.84e-101	3.62e-99
CWC46_RS02115		35321.2	7.97319	251.286	0.115384	64.0748	0	0
CWC46_RS02120		3285.6	0.235324	1.17717	0.130072	0	1	1
CWC46_RS02125		4357.82	0.673616	1.59507	0.0965861	0.969248	0.332422	0.625403
CWC46_RS02130		4657.58	1.0416	2.05852	0.100554	4.5906	4.42e-06	1.47e-05
CWC46_RS02135		321.881	1.19314	2.28649	0.139204	4.40458	1.06e-05	3.42e-05
CWC46_RS02140		604.775	1.92454	3.79616	0.18483	7.27445	3.48e-13	1.76e-12
CWC46_RS02145		141.396	0.30209	1.23293	0.176103	0	1	1
CWC46_RS02150		5297.92	1.42428	2.68381	0.129526	6.51826	7.11e-11	3.18e-10
CWC46_RS02155		2242.22	-0.637842	0.642674	0.112356	-0.51481	0.606685	1
CWC46_RS02160		954.714	-0.883409	0.542085	0.127138	-2.38646	0.0170114	0.0401343
CWC46_RS02165		1574.12	-0.926423	0.526161	0.129663	-2.67171	0.00754653	0.0186857
CWC46_RS02170		4455.6	-0.427923	0.743331	0.114721	0	1	1
CWC46_RS02175		6399.92	-0.916166	0.529915	0.118253	-2.84278	0.0044722	0.011364
CWC46_RS02180		1070.49	-1.74811	0.297691	0.140129	-8.33598	7.69e-17	4.55e-16
CWC46_RS02185		1652.54	-1.79533	0.288106	0.131985	-9.20812	3.32e-20	2.29e-19
CWC46_RS02190		1928.91	0.161528	1.11847	0.111092	0	1	1
CWC46_RS02195		617.603	-0.727676	0.603876	0.125374	-1.17788	0.238845	0.466317
CWC46_RS02200		287.016	-0.0405147	0.972308	0.166928	0	1	1
CWC46_RS02205		20419.8	3.6916	12.9206	0.122094	25.4853	2.87e-143	2.56e-141
CWC46_RS02210		3297.13	1.36428	2.57448	0.110854	7.07494	1.5e-12	7.3e-12
CWC46_RS02215		2125.44	0.73525	1.66469	0.0905134	1.71521	0.0863065	0.182096
CWC46_RS02220		488.938	0.052146	1.03681	0.145623	0	1	1
CWC46_RS02225		470.17	-0.0442637	0.969785	0.141632	0	1	1
CWC46_RS02230		318.599	0.294601	1.22655	0.162295	0	1	1
CWC46_RS02235		2796.66	0.0973121	1.06978	0.136463	0	1	1
CWC46_RS02240		47544.9	-1.74922	0.297462	0.675603	-1.73064	0.0835166	0.177113
CWC46_RS02245		56.4949	1.83682	3.57222	0.269473	4.66398	3.1e-06	1.05e-05
CWC46_RS02250		14127.6	-1.81866	0.283483	0.798681	-1.55089	0.120928	0.24959
CWC46_RS02255		1024.45	-0.947133	0.518662	0.103951	-3.5318	0.000412741	0.00116913
CWC46_RS02260		665.044	0.386604	1.30731	0.110358	0	1	1
CWC46_RS02265		2329.93	0.334223	1.2607	0.132908	0	1	1
CWC46_RS02270		9007.3	0.655849	1.57554	0.137129	0.553124	0.580179	1
CWC46_RS02275		1061.61	-1.07541	0.474537	0.125739	-3.93996	8.15e-05	0.000246599
CWC46_RS02280		438.644	1.16119	2.23642	0.130433	4.45585	8.36e-06	2.71e-05
CWC46_RS02285		1233.83	0.794852	1.7349	0.0975154	2.20326	0.0275764	0.063384
CWC46_RS02290		966.797	1.1383	2.20121	0.111431	5.01026	5.44e-07	1.95e-06
CWC46_RS02295		2645.15	-2.25229	0.20989	0.246122	-6.79457	1.09e-11	5.09e-11
CWC46_RS02300		106.29	0.0865	1.06179	0.17898	0	1	1
CWC46_RS02305		20.1985	0.648086	1.56709	0.349951	0.19456	0.845738	1
CWC46_RS02310		19.4986	0.729764	1.65837	0.35949	0.416603	0.676969	1
CWC46_RS02315		7.34079	1.30562	2.4719	0.602297	1.20476	0.228298	0.447067
CWC46_RS02320		57.1076	1.17446	2.25708	0.229297	2.59252	0.00952752	0.0233117
CWC46_RS02325		43.7589	1.11359	2.16384	0.268231	1.9893	0.0466679	0.103502
CWC46_RS02330		1391.7	-0.074077	0.94995	0.124218	0	1	1
CWC46_RS02335		3977	1.29699	2.45716	0.25409	2.8218	0.00477554	0.0120675
CWC46_RS02340		831.892	-1.91751	0.264711	0.137629	-9.71821	2.52e-22	1.9e-21
CWC46_RS02345		35615.7	0.419772	1.33772	0.15701	0	1	1
CWC46_RS02350		26477.6	0.39379	1.31384	0.15181	0	1	1
CWC46_RS02355		4491	0.633624	1.55146	0.180043	0.297841	0.765825	1
CWC46_RS02360		6951.07	-0.0999129	0.933089	0.191809	0	1	1
CWC46_RS02365		7244.69	0.348671	1.27339	0.163199	0	1	1
CWC46_RS02370		4094.11	0.169843	1.12494	0.137673	0	1	1
CWC46_RS02375		3754.56	-1.14463	0.452305	0.121485	-4.64774	3.36e-06	1.13e-05
CWC46_RS02380		3697.21	-1.69143	0.30962	0.155532	-7.146	8.93e-13	4.41e-12
CWC46_RS02385		13494.5	1.08802	2.12582	0.168762	3.01028	0.00261006	0.00678766
CWC46_RS02390		591.105	1.55182	2.93187	0.232385	4.18194	2.89e-05	9.03e-05
CWC46_RS02395		990.479	1.58668	3.00357	0.219125	4.59408	4.35e-06	1.45e-05
CWC46_RS02400		848.37	1.46654	2.76359	0.182481	4.85828	1.18e-06	4.14e-06
CWC46_RS02405		395.025	0.838377	1.78804	0.186663	1.38419	0.166301	0.335923
CWC46_RS02410		735.242	-2.35556	0.195392	0.141432	-12.5541	3.77e-36	5.02e-35
CWC46_RS02415		153.039	1.28698	2.44016	0.178208	3.96712	7.27e-05	0.000221299
CWC46_RS02420		923.547	0.050737	1.03579	0.119258	0	1	1
CWC46_RS02425		460.098	-0.131168	0.913092	0.133904	0	1	1
CWC46_RS02430		2802.37	0.165934	1.12189	0.139252	0	1	1
CWC46_RS02435		50162.5	-1.58844	0.332532	0.619561	-1.62766	0.103596	0.215281
CWC46_RS02440		55.266	1.54675	2.92158	0.260286	3.71417	0.000203872	0.000595454
CWC46_RS02445		14728	-1.8266	0.281929	0.799194	-1.55982	0.118803	0.245648
CWC46_RS02450		502.426	0.27091	1.20657	0.115636	0	1	1
CWC46_RS02455		1248.44	0.336046	1.26229	0.0951611	0	1	1
CWC46_RS02460		7136.19	1.82152	3.53452	0.0904291	13.7292	6.79e-43	1.13e-41
CWC46_RS02465		1393.02	0.919601	1.89159	0.113548	2.99081	0.00278237	0.00720692
CWC46_RS02470		872.104	0.72155	1.64895	0.122699	1.15364	0.248649	0.48359
CWC46_RS02475		1504.77	1.83991	3.57987	0.140674	8.95622	3.36e-19	2.24e-18
CWC46_RS02480		1084.41	-0.657654	0.633908	0.116681	-0.665526	0.505714	0.903969
CWC46_RS02485		774.417	-0.000472028	0.999673	0.109161	0	1	1
CWC46_RS02490		1677.29	-0.244488	0.844115	0.108545	0	1	1
CWC46_RS02495		176.545	-0.802382	0.573402	0.208769	-1.06521	0.286782	0.549338
CWC46_RS02500		367.506	1.17987	2.26556	0.133018	4.5097	6.49e-06	2.12e-05
CWC46_RS02505		2377.18	0.370342	1.29266	0.115128	0	1	1
CWC46_RS02510		763.051	0.734815	1.66418	0.108107	1.43206	0.152128	0.309492
CWC46_RS02515		1318.34	1.07566	2.10769	0.0949648	5.21944	1.79e-07	6.69e-07
CWC46_RS02520		2176.31	1.80786	3.50123	0.11259	10.9056	1.08e-27	1.01e-26
CWC46_RS02525		2195.9	1.83867	3.5768	0.124733	10.0909	6.06e-24	4.88e-23
CWC46_RS02530		2635.14	1.85809	3.62528	0.114721	11.1409	7.93e-29	7.83e-28
CWC46_RS02535		3465.61	2.03374	4.09465	0.136081	10.6829	1.22e-26	1.1e-25
CWC46_RS02540		10480	2.42423	5.36743	0.161558	11.4153	3.51e-30	3.67e-29
CWC46_RS02545		5791.7	2.45187	5.47126	0.153366	12.2053	2.91e-34	3.52e-33
CWC46_RS02550		13939.7	2.38649	5.22885	0.17301	10.4416	1.6e-25	1.37e-24
CWC46_RS02555		7447.45	1.83552	3.56901	0.187223	6.70602	2e-11	9.18e-11
CWC46_RS02560		825.96	-0.468999	0.722466	0.106666	0	1	1
CWC46_RS02565		1433.09	-0.133257	0.911771	0.0967161	0	1	1
CWC46_RS02570		7346.48	-0.229679	0.852824	0.0923967	0	1	1
CWC46_RS02575		8.03987	1.72157	3.29795	0.573662	1.98996	0.0465949	0.103441
CWC46_RS02580		27.2387	0.543759	1.45777	0.308798	0	1	1
CWC46_RS02585		26.9885	-1.42658	0.372011	0.406164	-2.08433	0.0371298	0.0837767
CWC46_RS02590		1730.82	-2.08859	0.23511	0.181984	-8.28971	1.14e-16	6.68e-16
CWC46_RS02595		960.741	-0.523917	0.695481	0.139417	0	1	1
CWC46_RS02600		466.221	0.414307	1.33266	0.154406	0	1	1
CWC46_RS02605		216.431	0.520081	1.43404	0.160544	0	1	1
CWC46_RS02610		197.865	0.933135	1.90942	0.203703	1.73357	0.0829939	0.176251
CWC46_RS02615		176.067	0.985485	1.97998	0.182193	2.22558	0.0260425	0.0600402
CWC46_RS02620		344.163	0.651239	1.57052	0.13198	0.539774	0.589353	1
CWC46_RS02625		877.06	0.272649	1.20802	0.125441	0	1	1
CWC46_RS02630		129.186	0.547442	1.46149	0.193068	0	1	1
CWC46_RS02635		263.085	0.52657	1.4405	0.156186	0	1	1
CWC46_RS02640		73.6347	0.881587	1.8424	0.224782	1.34169	0.179698	0.359317
CWC46_RS02645		197.087	0.213507	1.1595	0.155436	0	1	1
CWC46_RS02650		320.65	0.0345579	1.02424	0.208548	0	1	1
CWC46_RS02655		133.59	0.953457	1.93651	0.176354	2.11765	0.0342047	0.0776774
CWC46_RS02660		848.937	0.537507	1.45146	0.0997911	0	1	1
CWC46_RS02665		210.97	0.557764	1.47199	0.151965	0	1	1
CWC46_RS02670		466.829	0.0684109	1.04856	0.125107	0	1	1
CWC46_RS02675		831.284	0.604245	1.52018	0.143641	0.168789	0.865962	1
CWC46_RS02680		19518.7	-1.93236	0.261999	0.149832	-9.02589	1.78e-19	1.2e-18
CWC46_RS02685		2543.14	-1.73457	0.300498	0.15123	-7.63456	2.27e-14	1.21e-13
CWC46_RS02690		3587.99	-1.4743	0.359908	0.12175	-7.34538	2.05e-13	1.05e-12
CWC46_RS02695		4927.95	-1.67	0.314253	0.103456	-10.5359	5.9e-26	5.13e-25
CWC46_RS02700		5020.71	-1.03995	0.486344	0.124268	-3.70126	0.000214529	0.000623051
CWC46_RS02705		1048.07	0.120433	1.08706	0.131764	0	1	1
CWC46_RS02710		318.276	-1.08926	0.470003	0.131349	-3.87714	0.000105694	0.000316039
CWC46_RS02715		247.485	-0.896564	0.537164	0.158905	-1.99217	0.0463527	0.103004
CWC46_RS02720		419.657	-0.248079	0.842017	0.134971	0	1	1
CWC46_RS02725		279.101	-0.346205	0.786651	0.132174	0	1	1
CWC46_RS02730		102.247	-1.16357	0.446407	0.188487	-3.09607	0.00196101	0.00519475
CWC46_RS02735		40.004	-0.716586	0.608536	0.262817	-0.519701	0.603272	1
CWC46_RS02740		74.6214	-0.222258	0.857223	0.206845	0	1	1
CWC46_RS02745		158.797	-0.0602756	0.959081	0.155513	0	1	1
CWC46_RS02750		109.478	0.115092	1.08304	0.17194	0	1	1
CWC46_RS02755		357.79	0.116139	1.08383	0.132287	0	1	1
CWC46_RS02760		130.531	-0.180632	0.882316	0.159826	0	1	1
CWC46_RS02765		295.775	0.565357	1.47975	0.127768	0	1	1
CWC46_RS02770		15.5612	0.699197	1.6236	0.396316	0.300764	0.763595	1
CWC46_RS02775		104.14	-0.0561825	0.961806	0.183366	0	1	1
CWC46_RS02780		760.165	0.23803	1.17938	0.113226	0	1	1
CWC46_RS02785		3112.37	2.14544	4.42426	0.144382	10.8423	2.17e-27	2.01e-26
CWC46_RS02790		467.271	1.95751	3.88392	0.134066	10.2748	9.15e-25	7.57e-24
CWC46_RS02795		6450.96	2.37277	5.17934	0.114086	15.7142	1.21e-55	2.99e-54
CWC46_RS02800		667.017	2.70754	6.53209	0.206885	10.2837	8.35e-25	6.92e-24
CWC46_RS02805		344.099	2.953	7.7436	0.246092	9.64276	5.28e-22	3.92e-21
CWC46_RS02810		768.916	3.94763	15.4296	0.237573	14.1751	1.31e-45	2.4e-44
CWC46_RS02815		4717.83	-3.15141	0.112546	0.151705	-16.95	1.92e-64	5.88e-63
CWC46_RS02820		2323.64	-2.57875	0.167386	0.120995	-16.5193	2.66e-61	7.77e-60
CWC46_RS02825		4582.99	-1.93547	0.261436	0.0941052	-14.4038	4.9e-47	9.49e-46
CWC46_RS02830		2381.95	-2.50417	0.176266	0.123109	-15.6298	4.56e-55	1.11e-53
CWC46_RS02835		1969.82	-1.86319	0.274868	0.112729	-11.383	5.08e-30	5.26e-29
CWC46_RS02840		861.575	-1.92678	0.263015	0.124647	-10.8048	3.27e-27	2.99e-26
CWC46_RS02845		790.43	-1.77106	0.292994	0.118951	-10.013	1.34e-23	1.06e-22
CWC46_RS02850		142.429	-0.207394	0.866101	0.159161	0	1	1
CWC46_RS02855		127.179	0.285668	1.21897	0.200285	0	1	1
CWC46_RS02860		94.7517	0.430674	1.34786	0.187109	0	1	1
CWC46_RS02865		142.044	0.36128	1.28456	0.162677	0	1	1
CWC46_RS02870		216.726	0.536957	1.45091	0.159708	0	1	1
CWC46_RS02875		585.364	-2.0972	0.233712	0.12305	-12.3299	6.25e-35	7.75e-34
CWC46_RS02880		884.346	-1.54969	0.341584	0.108416	-8.94412	3.75e-19	2.49e-18
CWC46_RS02885		1007.76	-1.48323	0.357686	0.130763	-6.90741	4.94e-12	2.34e-11
CWC46_RS02890		2229.74	-2.40257	0.189128	0.187097	-9.74131	2.01e-22	1.52e-21
CWC46_RS02895		2314.48	-3.65204	0.0795476	0.26697	-11.5071	1.22e-30	1.3e-29
CWC46_RS02900		13.4133	0.341487	1.26706	0.427299	0	1	1
CWC46_RS02905		1839.5	0.353582	1.27773	0.139557	0	1	1
CWC46_RS02910		106.41	1.35618	2.56006	0.198799	3.90432	9.45e-05	0.000283705
CWC46_RS02915		798.279	1.36864	2.58227	0.185726	4.24626	2.17e-05	6.85e-05
CWC46_RS02920		172.035	0.395552	1.31545	0.187383	0	1	1
CWC46_RS02925		452.684	1.0118	2.01643	0.188621	2.28926	0.0220643	0.0512844
CWC46_RS02930		1047.53	0.89796	1.86343	0.152572	2.084	0.0371603	0.0838041
CWC46_RS02935		3164.9	-1.08206	0.472355	0.0861151	-5.83006	5.54e-09	2.23e-08
CWC46_RS02940		4275.13	-0.840227	0.558556	0.0856745	-3.03739	0.00238634	0.00623435
CWC46_RS02945		2075.83	-2.34363	0.197014	0.105462	-16.723	8.92e-63	2.63e-61
CWC46_RS02950		6086.8	0.234698	1.17666	0.10865	0	1	1
CWC46_RS02955		420.827	-0.24408	0.844354	0.129051	0	1	1
CWC46_RS02960		360.707	1.65302	3.14491	0.18407	5.82941	5.56e-09	2.24e-08
CWC46_RS02965		1468.75	0.192837	1.14301	0.108231	0	1	1
CWC46_RS02970		120.731	0.505456	1.41957	0.202993	0	1	1
CWC46_RS02975		279.308	0.370462	1.29277	0.134926	0	1	1
CWC46_RS02980		895.789	1.29914	2.46082	0.18631	3.85991	0.000113427	0.000337831
CWC46_RS02985		2523.92	1.74932	3.362	0.203877	5.7354	9.73e-09	3.88e-08
CWC46_RS02990		2539.57	1.49472	2.8181	0.191931	4.7659	1.88e-06	6.44e-06
CWC46_RS02995		814.091	0.94797	1.92916	0.15195	2.42165	0.0154504	0.0366795
CWC46_RS03000		484.493	0.642124	1.56062	0.166762	0.372528	0.7095	1
CWC46_RS03005		41466.6	5.68665	51.5054	0.155864	32.7635	1.95e-235	3.7e-233
CWC46_RS03010		82.5029	-0.447448	0.733339	0.21144	0	1	1
CWC46_RS03015		399.719	-1.15142	0.450183	0.22353	-2.55633	0.0105782	0.0257166
CWC46_RS03020		1100.94	-0.295706	0.814674	0.155668	0	1	1
CWC46_RS03025		498.42	-0.297671	0.813565	0.189195	0	1	1
CWC46_RS03030		448.395	-0.398756	0.758512	0.140904	0	1	1
CWC46_RS03035		1468.53	-0.593579	0.662697	0.130198	-0.104295	0.916935	1
CWC46_RS03040		202.973	-0.00346202	0.997603	0.167064	0	1	1
CWC46_RS03045		883.57	-0.657903	0.633799	0.12975	-0.600408	0.548234	0.970822
CWC46_RS03050		976.832	-1.44609	0.367015	0.157333	-5.50481	3.7e-08	1.43e-07
CWC46_RS03055		1295.81	-2.26697	0.207766	0.15205	-11.0948	1.33e-28	1.3e-27
CWC46_RS03060		2046.92	0.657371	1.57721	0.303949	0.254554	0.799068	1
CWC46_RS03065		1746.64	1.13179	2.19131	0.292673	1.88536	0.0593818	0.129181
CWC46_RS03070		3548.38	-1.09967	0.466623	0.0923021	-5.6301	1.8e-08	7.07e-08
CWC46_RS03075		1239.57	-0.960709	0.513804	0.113308	-3.35995	0.000779569	0.00215411
CWC46_RS03080		1878.3	-0.54769	0.684115	0.0964629	0	1	1
CWC46_RS03085		53.7866	-1.13406	0.455632	0.26994	-2.05253	0.0401183	0.0898958
CWC46_RS03090		94.2354	1.11668	2.16848	0.231909	2.31419	0.0206574	0.0481371
CWC46_RS03095		248.589	0.799437	1.74042	0.181442	1.20941	0.226507	0.444325
CWC46_RS03100		78.4293	0.625014	1.54223	0.203055	0.221682	0.824561	1
CWC46_RS03105		393.448	0.558194	1.47242	0.151612	0	1	1
CWC46_RS03110		338.804	-0.161322	0.894205	0.129067	0	1	1
CWC46_RS03115		3800.05	-0.687077	0.621111	0.180373	-0.59364	0.552753	0.977303
CWC46_RS03120		2177.79	-0.505869	0.704236	0.119843	0	1	1
CWC46_RS03125		391.041	3.58561	12.0054	0.228617	13.1469	1.77e-39	2.64e-38
CWC46_RS03130		7.23919	-1.08094	0.472721	0.683316	-0.7331	0.463497	0.838034
CWC46_RS03135		6304.55	-0.00718059	0.995035	0.117117	0	1	1
CWC46_RS03140		496.441	-0.580682	0.668648	0.123075	-0.00553928	0.99558	1
CWC46_RS03145		537.113	-0.113539	0.924318	0.130617	0	1	1
CWC46_RS03150		678.27	0.0601056	1.04254	0.114869	0	1	1
CWC46_RS03155		538.199	0.300557	1.23162	0.118231	0	1	1
CWC46_RS03160		335.653	-0.203799	0.868261	0.135726	0	1	1
CWC46_RS03165		37.4511	0.895211	1.85988	0.278975	1.12989	0.258523	0.501294
CWC46_RS03170		42.6104	0.761196	1.6949	0.278259	0.651177	0.514932	0.919363
CWC46_RS03175		231.668	-1.53753	0.344474	0.141986	-6.74387	1.54e-11	7.11e-11
CWC46_RS03180		133.239	-0.289586	0.818137	0.161036	0	1	1
CWC46_RS03185		1167.09	-0.389914	0.763175	0.108261	0	1	1
CWC46_RS03190		487.825	-0.25724	0.836687	0.141981	0	1	1
CWC46_RS03195		873.302	-0.127509	0.915411	0.103318	0	1	1
CWC46_RS03200		21.69	2.91699	7.5527	0.463154	5.04582	4.52e-07	1.63e-06
CWC46_RS03205		902.377	2.18763	4.55555	0.127163	12.6423	1.23e-36	1.68e-35
CWC46_RS03210		1952.43	0.717743	1.64461	0.101433	1.35797	0.174473	0.350563
CWC46_RS03215		1040.64	0.983103	1.97671	0.123756	3.25723	0.00112507	0.00305683
CWC46_RS03220		459.032	-1.19286	0.437434	0.130586	-4.69318	2.69e-06	9.13e-06
CWC46_RS03225		593.197	-1.72358	0.302797	0.18109	-6.31498	2.7e-10	1.16e-09
CWC46_RS03230		294.747	-1.00698	0.497588	0.12775	-3.34227	0.000830971	0.00228505
CWC46_RS03235		1293.86	0.710458	1.63632	0.102559	1.27203	0.203362	0.403267
CWC46_RS03240		464.19	-0.0280871	0.98072	0.123316	0	1	1
CWC46_RS03245		252.071	-0.452027	0.731015	0.134721	0	1	1
CWC46_RS03250		2265.13	0.312957	1.24225	0.119137	0	1	1
CWC46_RS03255		368.603	-0.480411	0.716773	0.129191	0	1	1
CWC46_RS03260		501.506	0.0480028	1.03383	0.121507	0	1	1
CWC46_RS03265		120.525	0.282882	1.21662	0.182072	0	1	1
CWC46_RS03270		284.928	0.180956	1.13364	0.147526	0	1	1
CWC46_RS03275		1500.78	-0.247127	0.842573	0.0970658	0	1	1
CWC46_RS03280		1418.06	-0.174211	0.886252	0.0912931	0	1	1
CWC46_RS03285		1454.49	0.0987592	1.07085	0.0981311	0	1	1
CWC46_RS03290		21692	-0.806875	0.571619	0.107435	-2.11173	0.0347093	0.0787449
CWC46_RS03295		2062.29	-2.73447	0.15026	0.15487	-13.9114	5.4e-44	9.31e-43
CWC46_RS03300		863.736	-0.0114361	0.992104	0.0964512	0	1	1
CWC46_RS03305		146.07	-0.422155	0.746309	0.173704	0	1	1
CWC46_RS03310		226.593	-0.1539	0.898817	0.1602	0	1	1
CWC46_RS03315		121.489	-0.107157	0.928416	0.167166	0	1	1
CWC46_RS03320		168.952	-0.271463	0.828479	0.154132	0	1	1
CWC46_RS03325		396.871	-0.153231	0.899235	0.143824	0	1	1
CWC46_RS03330		6553.08	2.78829	6.90812	0.0926269	23.8407	1.26e-125	8.59e-124
CWC46_RS03335		53.3971	-0.828014	0.563304	0.269093	-0.921664	0.356704	0.667499
CWC46_RS03340		124.755	0.00812906	1.00565	0.187534	0	1	1
CWC46_RS03345		73.6581	-0.55122	0.682443	0.20914	0	1	1
CWC46_RS03350		230.929	-0.434058	0.740177	0.137299	0	1	1
CWC46_RS03355		132.152	-0.763548	0.589046	0.184591	-0.994353	0.320051	0.605132
CWC46_RS03360		420.685	-0.329436	0.795847	0.134156	0	1	1
CWC46_RS03365		154.877	-0.576493	0.670592	0.179782	0	1	1
CWC46_RS03370		26.2939	-0.16348	0.892869	0.312794	0	1	1
CWC46_RS03375		15.872	-0.327423	0.796959	0.391655	0	1	1
CWC46_RS03380		805.455	0.617965	1.53471	0.113211	0.335343	0.737366	1
CWC46_RS03385		671.842	0.593085	1.50847	0.117748	0.111128	0.911515	1
CWC46_RS03390		338.461	0.549874	1.46396	0.13293	0	1	1
CWC46_RS03395		2403.92	-2.35136	0.195961	0.247558	-7.15532	8.35e-13	4.13e-12
CWC46_RS03400		113.261	0.252479	1.19125	0.189072	0	1	1
CWC46_RS03405		386.813	0.686508	1.60938	0.137225	0.77616	0.437655	0.799906
CWC46_RS03410		1392.84	1.00148	2.00205	0.0917191	4.59534	4.32e-06	1.44e-05
CWC46_RS03415		2044.18	1.33619	2.52484	0.10504	7.19906	6.06e-13	3.03e-12
CWC46_RS03420		4432.18	1.16907	2.24866	0.0967581	6.08805	1.14e-09	4.78e-09
CWC46_RS03425		7600.74	3.24201	9.46109	0.172047	15.4725	5.32e-54	1.22e-52
CWC46_RS03430		35.808	0.928991	1.90394	0.278879	1.25141	0.210786	0.416357
CWC46_RS03435		4.68504	0.384293	1.30522	0.718647	0	1	1
CWC46_RS03440		6.77307	0.647497	1.56645	0.59554	0.113337	0.909763	1
CWC46_RS03445		27.148	0.144781	1.10556	0.310056	0	1	1
CWC46_RS03450		83.5758	0.0977189	1.07008	0.199498	0	1	1
CWC46_RS03455		271.787	-2.38601	0.191311	0.200407	-9.01171	2.03e-19	1.37e-18
CWC46_RS03460		826.082	-1.24991	0.420474	0.140554	-4.76621	1.88e-06	6.43e-06
CWC46_RS03465		374.284	-0.416689	0.749142	0.134792	0	1	1
CWC46_RS03470		31.401	-0.214776	0.86168	0.299068	0	1	1
CWC46_RS03475		69.9909	0.160814	1.11792	0.234926	0	1	1
CWC46_RS03480		427.287	0.46274	1.37816	0.127396	0	1	1
CWC46_RS03485		12927.2	-1.11107	0.462951	0.0950578	-5.5868	2.31e-08	9.04e-08
CWC46_RS03490		2454.58	-0.809311	0.570654	0.100348	-2.28516	0.0223032	0.0517603
CWC46_RS03495		2976.88	-0.913893	0.530751	0.102776	-3.24873	0.00115921	0.00314021
CWC46_RS03500		9753.77	0.417192	1.33533	0.0957757	0	1	1
CWC46_RS03505		408.314	0.250954	1.18999	0.134861	0	1	1
CWC46_RS03510		2738.86	-0.569824	0.673699	0.137429	0	1	1
CWC46_RS03515		382.917	0.245471	1.18548	0.147195	0	1	1
CWC46_RS03520		198.936	0.310098	1.23979	0.144644	0	1	1
CWC46_RS03525		1321.42	1.45873	2.74867	0.135087	6.50495	7.77e-11	3.47e-10
CWC46_RS03530		364.315	0.899649	1.86561	0.128616	2.48529	0.0129446	0.0310547
CWC46_RS03535		1600.28	-1.41998	0.373718	0.144377	-5.81797	5.96e-09	2.39e-08
CWC46_RS03540		5924.68	-1.45343	0.365152	0.147396	-5.92575	3.11e-09	1.27e-08
CWC46_RS03545		967.903	-0.321445	0.800268	0.102728	0	1	1
CWC46_RS03550		4558.95	2.61924	6.14428	0.20721	9.84145	7.46e-23	5.78e-22
CWC46_RS03555		1817.2	1.86642	3.64626	0.259732	4.95287	7.31e-07	2.61e-06
CWC46_RS03560		1473.23	2.11108	4.32014	0.117306	13.0519	6.19e-39	8.95e-38
CWC46_RS03565		6840.42	3.8555	14.4751	0.10585	30.9448	2.98e-210	4.38e-208
CWC46_RS03570		498.484	-0.225935	0.855041	0.130347	0	1	1
CWC46_RS03575		1553.11	-0.103946	0.930484	0.167438	0	1	1
CWC46_RS03580		1038.99	-1.53441	0.34522	0.17824	-5.35464	8.57e-08	3.24e-07
CWC46_RS03585		1398.09	-0.270032	0.829301	0.146232	0	1	1
CWC46_RS03590		2597.78	0.508069	1.42215	0.14674	0	1	1
CWC46_RS03595		3872.93	-1.37399	0.385823	0.10744	-7.39008	1.47e-13	7.57e-13
CWC46_RS03600		1038.57	-2.92205	0.131939	0.140266	-16.6972	1.37e-62	4.03e-61
CWC46_RS03605		3783.56	1.20666	2.30802	0.128288	4.88478	1.04e-06	3.64e-06
CWC46_RS03610		2285.62	0.268193	1.2043	0.161152	0	1	1
CWC46_RS03615		2700.53	-1.38529	0.382813	0.106762	-7.54283	4.6e-14	2.42e-13
CWC46_RS03620		1260.46	-0.599862	0.659817	0.125397	-0.158397	0.874144	1
CWC46_RS03625		1832.24	-1.01658	0.494286	0.112805	-3.87025	0.000108722	0.000324456
CWC46_RS03630		757.851	-0.953247	0.516469	0.107178	-3.4825	0.000496749	0.00139464
CWC46_RS03635		597.947	-0.1622	0.893661	0.112847	0	1	1
CWC46_RS03640		11.469	-0.657371	0.634033	0.459003	-0.168564	0.86614	1
CWC46_RS03645		10281.5	-1.7659	0.294044	0.798305	-1.48552	0.137406	0.281809
CWC46_RS03650		767.066	-0.175731	0.885319	0.15415	0	1	1
CWC46_RS03655		724.175	-0.0162708	0.988785	0.17142	0	1	1
CWC46_RS03660		33915.8	-1.69956	0.307881	0.668721	-1.67417	0.0940964	0.19707
CWC46_RS03665		885.859	0.169011	1.12429	0.144921	0	1	1
CWC46_RS03670		324.593	2.46169	5.50863	0.249915	7.52934	5.1e-14	2.67e-13
CWC46_RS03675		257.845	2.72786	6.62474	0.259645	8.27229	1.31e-16	7.7e-16
CWC46_RS03680		10191.7	-1.99835	0.250285	0.174493	-8.12842	4.35e-16	2.51e-15
CWC46_RS03685		1870.67	-0.765083	0.588419	0.151545	-1.22131	0.22197	0.436177
CWC46_RS03690		986.46	-0.594549	0.662251	0.11194	-0.129971	0.896589	1
CWC46_RS03695		1379.01	-0.630163	0.646103	0.115371	-0.434797	0.66371	1
CWC46_RS03700		547.352	4.97762	31.5075	0.179907	24.4439	5.84e-132	4.5e-130
CWC46_RS03705		1117.17	0.654827	1.57443	0.114344	0.654407	0.51285	0.916004
CWC46_RS03710		20484.4	9.06938	537.224	0.138901	61.1182	0	0
CWC46_RS03715		149.155	-0.189777	0.876741	0.159556	0	1	1
CWC46_RS03720		45.2291	-0.531639	0.691768	0.2448	0	1	1
CWC46_RS03725		1591.46	0.485887	1.40045	0.121874	0	1	1
CWC46_RS03730		491.208	0.868747	1.82608	0.15181	1.90203	0.0571668	0.12478
CWC46_RS03735		2566.04	0.800988	1.74229	0.111484	1.98224	0.047452	0.104888
CWC46_RS03740		2470.65	0.680622	1.60283	0.101265	0.993656	0.32039	0.605522
CWC46_RS03745		2115.4	1.09665	2.13858	0.13045	3.96053	7.48e-05	0.000227344
CWC46_RS03750		401.788	0.664499	1.58502	0.139995	0.603584	0.54612	0.967833
CWC46_RS03755		1112.94	-0.664197	0.63104	0.104178	-0.808205	0.418972	0.771649
CWC46_RS03760		8370.9	1.69631	3.24072	0.114882	9.71707	2.55e-22	1.92e-21
CWC46_RS03765		2787.19	2.70351	6.51386	0.185342	11.4572	2.16e-30	2.29e-29
CWC46_RS03770		5089.13	1.6281	3.09105	0.246558	4.25091	2.13e-05	6.71e-05
CWC46_RS03775		1658.91	-3.51708	0.0873478	0.185506	-15.8328	1.85e-56	4.78e-55
CWC46_RS03780		8129.44	4.06791	16.7711	0.132065	26.4106	1.04e-153	9.81e-152
CWC46_RS03785		797.804	-1.58336	0.333703	0.107162	-9.36309	7.74e-21	5.47e-20
CWC46_RS03790		1081.52	0.112171	1.08085	0.109622	0	1	1
CWC46_RS03795		1712.23	0.472265	1.38729	0.119341	0	1	1
CWC46_RS03800		6550.11	-0.279714	0.823754	0.135293	0	1	1
CWC46_RS03805		4297.92	-0.0399639	0.972679	0.103032	0	1	1
CWC46_RS03810		4125.67	-2.36494	0.194125	0.167386	-10.6636	1.51e-26	1.35e-25
CWC46_RS03815		1877.59	-1.85181	0.277044	0.1062	-11.9756	4.77e-33	5.52e-32
CWC46_RS03820		860.928	-1.12803	0.45754	0.120819	-4.53595	5.73e-06	1.89e-05
CWC46_RS03825		2008.38	-0.865436	0.54888	0.114287	-2.49755	0.0125055	0.0300966
CWC46_RS03830		879.387	-1.488	0.356507	0.104304	-8.70533	3.17e-18	1.99e-17
CWC46_RS03835		1359.65	-1.26298	0.416682	0.111727	-6.11294	9.78e-10	4.11e-09
CWC46_RS03840		1010.01	-1.31955	0.40066	0.115912	-6.38028	1.77e-10	7.71e-10
CWC46_RS03845		580.655	-0.832902	0.561399	0.109015	-2.31989	0.0203469	0.0475109
CWC46_RS03850		298.416	-0.817734	0.567332	0.130358	-1.82371	0.0681966	0.147091
CWC46_RS03855		522.114	-0.456055	0.728977	0.135585	0	1	1
CWC46_RS03860		275.339	1.03454	2.04846	0.212617	2.13782	0.0325313	0.0742478
CWC46_RS03865		363.672	1.32234	2.50071	0.217861	3.40739	0.000655877	0.00182674
CWC46_RS03870		291.86	1.38325	2.60856	0.204569	3.92656	8.62e-05	0.000260047
CWC46_RS03875		90.089	1.67862	3.20121	0.251613	4.3663	1.26e-05	4.05e-05
CWC46_RS03880		11014.9	-2.02826	0.24515	0.16447	-8.80565	1.3e-18	8.3e-18
CWC46_RS03885		2987.39	-0.910904	0.531852	0.129539	-2.55446	0.0106351	0.0258411
CWC46_RS03890		2927.55	-0.58013	0.668904	0.110755	-0.0011703	0.999066	1
CWC46_RS03895		4028.17	-0.103689	0.93065	0.099304	0	1	1
CWC46_RS03900		385.89	-1.98412	0.252767	0.222253	-6.31766	2.66e-10	1.14e-09
CWC46_RS03905		3335.48	-2.3356	0.198114	0.173353	-10.1273	4.18e-24	3.39e-23
CWC46_RS03910		5303.47	-2.34465	0.196874	0.188174	-9.37775	6.74e-21	4.78e-20
CWC46_RS03915		3693.52	-2.44816	0.183245	0.18782	-9.94651	2.61e-23	2.05e-22
CWC46_RS03920		787.92	-2.11947	0.230131	0.202677	-7.59569	3.06e-14	1.61e-13
CWC46_RS03925		189.511	-1.43186	0.370653	0.182092	-4.6782	2.89e-06	9.81e-06
CWC46_RS03930		1113.98	-1.39549	0.380116	0.169739	-4.80438	1.55e-06	5.36e-06
CWC46_RS03935		237.715	-0.630386	0.646003	0.197347	-0.255318	0.798477	1
CWC46_RS03940		291.553	-0.915355	0.530213	0.256735	-1.30623	0.191474	0.381689
CWC46_RS03945		174.087	-2.11331	0.231116	0.209338	-7.32456	2.4e-13	1.22e-12
CWC46_RS03950		86.6453	-0.565631	0.67566	0.195809	0	1	1
CWC46_RS03955		91.6151	-0.346655	0.786405	0.202081	0	1	1
CWC46_RS03960		89.4993	0.105265	1.07569	0.231027	0	1	1
CWC46_RS03965		208.897	-0.0239686	0.983523	0.14224	0	1	1
CWC46_RS03970		106.884	-0.0921622	0.938116	0.20492	0	1	1
CWC46_RS03975		226.573	-1.04683	0.484031	0.146693	-3.18234	0.0014609	0.00391092
CWC46_RS03980		347.187	-0.361854	0.778164	0.123698	0	1	1
CWC46_RS03985		2719.71	-2.67952	0.156093	0.143333	-14.6479	1.39e-48	2.82e-47
CWC46_RS03990		2598.34	-3.54708	0.0855506	0.20229	-14.6675	1.04e-48	2.13e-47
CWC46_RS03995		47.2099	0.688212	1.61129	0.294321	0.367668	0.713121	1
CWC46_RS04000		32.0553	1.21482	2.32112	0.289127	2.19564	0.0281175	0.0645298
CWC46_RS04005		8.71403	1.27591	2.42152	0.534131	1.30288	0.192614	0.383627
CWC46_RS04010		2935.41	-1.81466	0.284272	0.161957	-7.62334	2.47e-14	1.32e-13
CWC46_RS04015		2656.25	-2.22768	0.213501	0.18641	-8.83902	9.66e-19	6.22e-18
CWC46_RS04020		72.9614	-0.110134	0.926502	0.198082	0	1	1
CWC46_RS04025		38.24	0.093977	1.06731	0.283999	0	1	1
CWC46_RS04030		608.032	-2.85647	0.138075	0.175687	-12.9575	2.13e-38	3.02e-37
CWC46_RS04035		651.852	-2.48603	0.178497	0.164566	-11.5821	5.08e-31	5.49e-30
CWC46_RS04040		432.952	-1.82584	0.282077	0.154777	-8.04923	8.33e-16	4.75e-15
CWC46_RS04045		2156.86	-1.42376	0.37274	0.105131	-8.02578	1.01e-15	5.72e-15
CWC46_RS04050		2035.9	0.144261	1.10516	0.117946	0	1	1
CWC46_RS04055		1302.99	0.0858062	1.06128	0.12436	0	1	1
CWC46_RS04060		712.872	0.340672	1.26635	0.119169	0	1	1
CWC46_RS04065		1019.4	0.483157	1.3978	0.113742	0	1	1
CWC46_RS04070		6179.76	-0.850516	0.554586	0.0822514	-3.28889	0.00100584	0.00275093
CWC46_RS04075		605.558	-1.9305	0.262338	0.131709	-10.2536	1.14e-24	9.38e-24
CWC46_RS04080		205.456	0.161323	1.11831	0.171168	0	1	1
CWC46_RS04085		3266.51	-0.460089	0.726941	0.0959836	0	1	1
CWC46_RS04090		1991.21	-0.245192	0.843703	0.090973	0	1	1
CWC46_RS04095		1226.55	0.0185332	1.01293	0.112324	0	1	1
CWC46_RS04100		438.585	0.318795	1.24729	0.127475	0	1	1
CWC46_RS04105		1682.84	0.0758378	1.05397	0.100056	0	1	1
CWC46_RS04110		1058.47	0.547115	1.46116	0.132984	0	1	1
CWC46_RS04115		539.253	-0.420043	0.747402	0.126451	0	1	1
CWC46_RS04120		125.492	0.196239	1.14571	0.164476	0	1	1
CWC46_RS04125		182.594	-1.66116	0.316185	0.251659	-4.29613	1.74e-05	5.52e-05
CWC46_RS04130		631.18	0.00985324	1.00685	0.119093	0	1	1
CWC46_RS04135		2633.66	-1.64946	0.318758	0.105792	-10.1091	5.03e-24	4.06e-23
CWC46_RS04140		259.811	0.420884	1.33875	0.138836	0	1	1
CWC46_RS04145		2444.22	-1.57397	0.335883	0.116789	-8.51082	1.73e-17	1.06e-16
CWC46_RS04150		537.832	-0.301025	0.811675	0.113975	0	1	1
CWC46_RS04155		1006.07	1.81879	3.52786	0.118955	10.414	2.14e-25	1.82e-24
CWC46_RS04160		439.716	0.129491	1.09391	0.149345	0	1	1
CWC46_RS04165		275.296	0.418992	1.33699	0.143274	0	1	1
CWC46_RS04170		246.125	0.358295	1.28191	0.150965	0	1	1
CWC46_RS04175		58.8639	1.04326	2.06088	0.233768	1.98171	0.0475121	0.104965
CWC46_RS04180		2274.22	-2.00731	0.248737	0.188338	-7.57843	3.5e-14	1.84e-13
CWC46_RS04185		2022.59	1.8772	3.6736	0.0969182	13.3844	7.45e-41	1.15e-39
CWC46_RS04190		100.049	-1.11886	0.460458	0.188742	-2.855	0.00430365	0.0109541
CWC46_RS04195		2756.66	-0.625086	0.648381	0.0944281	-0.477461	0.633034	1
CWC46_RS04200		247.842	-0.405127	0.75517	0.130161	0	1	1
CWC46_RS04205		2253.15	0.58155	1.49646	0.100444	0.0154301	0.987689	1
CWC46_RS04210		1469.21	2.37254	5.17851	0.110641	16.2013	4.94e-59	1.36e-57
CWC46_RS04215		931.984	-0.850337	0.554655	0.113767	-2.37624	0.0174903	0.0411999
CWC46_RS04220		2847.84	-0.541509	0.687052	0.122743	0	1	1
CWC46_RS04225		1675.73	0.775445	1.71172	0.116775	1.67368	0.0941934	0.197182
CWC46_RS04230		278.336	0.795849	1.7361	0.133395	1.61813	0.105636	0.219319
CWC46_RS04235		258.637	0.524887	1.43882	0.171339	0	1	1
CWC46_RS04240		1240.87	0.335062	1.26143	0.108109	0	1	1
CWC46_RS04245		239.287	-0.12099	0.919556	0.146033	0	1	1
CWC46_RS04250		14.1464	0.71676	1.64349	0.421178	0.324709	0.745401	1
CWC46_RS04255		6.68541	-0.731033	0.602472	0.598533	-0.252339	0.800779	1
CWC46_RS04260		349.089	-0.535601	0.689871	0.130431	0	1	1
CWC46_RS04265		546.063	-1.21427	0.430992	0.133579	-4.74825	2.05e-06	7.02e-06
CWC46_RS04270		2659.98	-1.64313	0.320161	0.118061	-9.00495	2.16e-19	1.45e-18
CWC46_RS04275		1223	0.512543	1.42656	0.18978	0	1	1
CWC46_RS04280		438.931	-0.0105549	0.992711	0.1715	0	1	1
CWC46_RS04285		18806.6	-1.77742	0.291704	0.148875	-8.04317	8.75e-16	4.99e-15
CWC46_RS04290		10689.6	-1.70002	0.307782	0.132571	-8.44849	2.95e-17	1.78e-16
CWC46_RS04295		9401.22	-1.16993	0.444442	0.136079	-4.33524	1.46e-05	4.64e-05
CWC46_RS04300		9018.15	-1.49625	0.354472	0.144923	-6.32236	2.58e-10	1.11e-09
CWC46_RS04305		11320.2	-0.949173	0.517929	0.132454	-2.78718	0.00531689	0.0133834
CWC46_RS04310		2951.63	-2.21069	0.216031	0.174274	-9.35703	8.2e-21	5.78e-20
CWC46_RS04315		1553.73	1.16028	2.235	0.0910834	6.37082	1.88e-10	8.18e-10
CWC46_RS04320		286.349	0.552501	1.46663	0.171605	0	1	1
CWC46_RS04325		704.188	1.53181	2.89148	0.109865	8.66343	4.58e-18	2.84e-17
CWC46_RS04330		5480.93	2.52566	5.75838	0.128761	15.1107	1.38e-51	2.96e-50
CWC46_RS04335		1739.1	2.67062	6.36703	0.12198	17.1391	7.58e-66	2.54e-64
CWC46_RS04340		18.7305	-0.428685	0.742938	0.361717	0	1	1
CWC46_RS04345		3.77421	-0.867456	0.548112	0.804394	-0.357358	0.720824	1
CWC46_RS04350		134.09	-0.265312	0.832019	0.175307	0	1	1
CWC46_RS04355		23.5341	-0.145165	0.904276	0.319991	0	1	1
CWC46_RS04360		10.7267	-1.60299	0.329195	0.543307	-1.88289	0.0597158	0.129845
CWC46_RS04365		64.8516	-0.881886	0.542658	0.217131	-1.39034	0.164426	0.332283
CWC46_RS04370		96.8316	0.347122	1.27202	0.180714	0	1	1
CWC46_RS04380		13.1739	-0.791146	0.577885	0.460878	-0.45814	0.646852	1
CWC46_RS04385		4537.11	-0.490919	0.711572	0.140537	0	1	1
CWC46_RS04390		10707.4	1.21021	2.31372	0.161642	3.89882	9.67e-05	0.000289994
CWC46_RS04395		14.934	-1.0837	0.471816	0.429479	-1.17283	0.240865	0.469454
CWC46_RS04400		640.555	-1.47324	0.360173	0.140643	-6.35111	2.14e-10	9.27e-10
CWC46_RS04405		1313.57	-0.579887	0.669016	0.123045	0	1	1
CWC46_RS04410		3251.72	-1.0796	0.47316	0.123465	-4.04647	5.2e-05	0.000159671
CWC46_RS04415		1857.78	-1.82866	0.281525	0.148227	-8.42401	3.64e-17	2.18e-16
CWC46_RS04420		4414.14	-1.04421	0.484909	0.147863	-3.13949	0.00169242	0.00450948
CWC46_RS04425		1.15319	0.0380276	1.02671	1.43821	0	1	1
CWC46_RS04430		5.85439	-0.0165907	0.988566	0.63661	0	1	1
CWC46_RS04435		122.747	-0.997742	0.500783	0.170448	-2.45085	0.0142521	0.0340122
CWC46_RS04440		14.3328	-0.247009	0.842641	0.4165	0	1	1
CWC46_RS04445		19.4381	-0.202413	0.869096	0.386756	0	1	1
CWC46_RS04450		127.911	-0.254077	0.838523	0.167918	0	1	1
CWC46_RS04455		10.7657	-0.535189	0.690068	0.475856	0	1	1
CWC46_RS04460		463.465	0.030419	1.02131	0.112802	0	1	1
CWC46_RS04465		2318.58	0.0436258	1.0307	0.099499	0	1	1
CWC46_RS04470		6566.28	0.275009	1.21	0.109891	0	1	1
CWC46_RS04475		936.84	0.0885141	1.06327	0.107203	0	1	1
CWC46_RS04480		61.4455	0.77288	1.70868	0.285203	0.676289	0.498857	0.895228
CWC46_RS04485		260.105	2.79827	6.95607	0.174834	12.6879	6.9e-37	9.46e-36
CWC46_RS04490		105.323	0.548588	1.46265	0.180485	0	1	1
CWC46_RS04495		124.314	1.88939	3.70477	0.181446	7.21638	5.34e-13	2.69e-12
CWC46_RS04500		277.576	2.08663	4.24754	0.13568	11.1043	1.2e-28	1.17e-27
CWC46_RS04505		300.445	1.14582	2.21272	0.142562	3.96893	7.22e-05	0.00021992
CWC46_RS04510		141.651	1.53368	2.89523	0.167244	5.70231	1.18e-08	4.68e-08
CWC46_RS04515		457.868	-0.827394	0.563546	0.119971	-2.0621	0.0391979	0.08792
CWC46_RS04520		1259.09	-1.54502	0.34269	0.123522	-7.81258	5.6e-15	3.08e-14
CWC46_RS04525		1328.21	-1.16813	0.444998	0.109957	-5.34872	8.86e-08	3.35e-07
CWC46_RS04530		2691.42	-0.38363	0.766507	0.133356	0	1	1
CWC46_RS04535		1449.96	-0.706643	0.612744	0.129627	-0.976983	0.328578	0.618683
CWC46_RS04540		908.811	-0.773753	0.584894	0.10599	-1.82803	0.067545	0.145824
CWC46_RS04545		949.533	-1.23701	0.424251	0.121614	-5.40242	6.57e-08	2.51e-07
CWC46_RS04550		655.786	-1.93196	0.262073	0.122263	-11.0578	2.01e-28	1.94e-27
CWC46_RS04555		893.683	-1.7316	0.301118	0.117553	-9.79642	1.17e-22	8.91e-22
CWC46_RS04560		262.908	0.149351	1.10907	0.170006	0	1	1
CWC46_RS04565		739.17	0.755873	1.68865	0.124322	1.41466	0.157169	0.318609
CWC46_RS04570		1367.4	-1.43855	0.368938	0.120687	-7.11385	1.13e-12	5.55e-12
CWC46_RS04575		2544.62	-0.190263	0.876446	0.116502	0	1	1
CWC46_RS04580		551.137	-0.0591296	0.959843	0.117317	0	1	1
CWC46_RS04585		3286.24	0.350026	1.27458	0.121982	0	1	1
CWC46_RS04590		75.8536	0.112413	1.08103	0.201998	0	1	1
CWC46_RS04595		40.0882	-0.372731	0.772319	0.285946	0	1	1
CWC46_RS04600		55.9104	0.334149	1.26063	0.244879	0	1	1
CWC46_RS04605		483.619	-0.141394	0.906643	0.126503	0	1	1
CWC46_RS04610		3112.03	2.04993	4.14086	0.125398	11.7221	9.82e-32	1.1e-30
CWC46_RS04615		258.641	-0.371801	0.772817	0.143038	0	1	1
CWC46_RS04620		59.4059	0.173083	1.12747	0.236432	0	1	1
CWC46_RS04625		47.275	0.211204	1.15765	0.234851	0	1	1
CWC46_RS04630		81.5273	0.417555	1.33566	0.189737	0	1	1
CWC46_RS04635		87.87	-0.559481	0.678546	0.208606	0	1	1
CWC46_RS04640		355.65	0.480104	1.39484	0.130487	0	1	1
CWC46_RS04645		1136.97	-1.70008	0.307769	0.120958	-9.26006	2.04e-20	1.42e-19
CWC46_RS04650		2103.06	-1.98451	0.252699	0.178817	-7.85446	4.01e-15	2.22e-14
CWC46_RS04655		269.939	-1.69723	0.308378	0.176687	-6.3232	2.56e-10	1.11e-09
CWC46_RS04660		3513.48	-1.32155	0.400104	0.0969579	-7.64818	2.04e-14	1.09e-13
CWC46_RS04665		1720.16	-1.24754	0.421166	0.118603	-5.62835	1.82e-08	7.14e-08
CWC46_RS04670		1157.17	-1.41941	0.373864	0.123564	-6.79337	1.1e-11	5.12e-11
CWC46_RS04675		1126.78	-1.75657	0.29595	0.106831	-11.0134	3.29e-28	3.16e-27
CWC46_RS04680		3939.84	-1.09785	0.467214	0.119663	-4.32754	1.51e-05	4.8e-05
CWC46_RS04685		5378.12	-0.454356	0.729836	0.127115	0	1	1
CWC46_RS04690		19943.5	-0.513776	0.700387	0.133033	0	1	1
CWC46_RS04695		13951.7	0.870123	1.82782	0.164989	1.75844	0.0786719	0.167385
CWC46_RS04700		23.0659	-0.415942	0.74953	0.351983	0	1	1
CWC46_RS04705		1327.99	3.07078	8.40225	0.153375	16.2397	2.64e-59	7.37e-58
CWC46_RS04710		2761.72	3.11216	8.64679	0.170854	14.8206	1.08e-49	2.28e-48
CWC46_RS04715		2894.12	3.39966	10.5536	0.20297	13.8921	7.08e-44	1.21e-42
CWC46_RS04720		1606.17	3.36353	10.2925	0.181154	15.3655	2.79e-53	6.25e-52
CWC46_RS04725		4698.95	3.34683	10.1741	0.182371	15.1714	5.47e-52	1.19e-50
CWC46_RS04730		1639.42	3.39989	10.5553	0.160717	17.5457	6.41e-69	2.3e-67
CWC46_RS04735		2715.95	2.8664	7.29243	0.175066	13.0602	5.56e-39	8.08e-38
CWC46_RS04740		2882.04	2.84711	7.19556	0.171267	13.2373	5.35e-40	8.08e-39
CWC46_RS04745		1602.72	2.74087	6.68473	0.168956	12.7896	1.88e-37	2.62e-36
CWC46_RS04750		1606.55	2.50157	5.663	0.162054	11.8575	1.97e-32	2.24e-31
CWC46_RS04755		2013.06	2.53584	5.79915	0.169773	11.5203	1.04e-30	1.12e-29
CWC46_RS04760		3877.16	0.446823	1.36303	0.154534	0	1	1
CWC46_RS04765		3499	0.727767	1.65607	0.141713	1.04273	0.297076	0.567348
CWC46_RS04770		4120.2	1.03162	2.04432	0.166877	2.7063	0.00680373	0.0169201
CWC46_RS04775		3256.27	0.915955	1.88682	0.184325	1.82262	0.0683603	0.147374
CWC46_RS04780		2652	1.14925	2.21799	0.162525	3.50255	0.00046083	0.0012986
CWC46_RS04785		5049.68	1.22697	2.34074	0.193225	3.34825	0.000813247	0.00224037
CWC46_RS04790		3218.65	1.55951	2.94754	0.191704	5.10951	3.23e-07	1.18e-06
CWC46_RS04795		4293.84	1.73545	3.32984	0.21365	5.40816	6.37e-08	2.43e-07
CWC46_RS04800		2914.31	1.62063	3.0751	0.193752	5.37095	7.83e-08	2.97e-07
CWC46_RS04805		6112.87	1.57207	2.97332	0.201084	4.93363	8.07e-07	2.86e-06
CWC46_RS04810		12081.6	1.19048	2.28228	0.170869	3.57277	0.000353221	0.00100721
CWC46_RS04815		3675.66	0.49862	1.41286	0.147685	0	1	1
CWC46_RS04820		5822.8	0.483098	1.39774	0.156892	0	1	1
CWC46_RS04825		3672.85	0.829823	1.77747	0.170519	1.46508	0.142899	0.292548
CWC46_RS04830		5321.63	1.44524	2.72309	0.171316	5.05057	4.4e-07	1.59e-06
CWC46_RS04835		10030.9	1.45568	2.74285	0.195767	4.47305	7.71e-06	2.51e-05
CWC46_RS04840		1844.59	1.99776	3.99378	0.196467	7.21626	5.34e-13	2.69e-12
CWC46_RS04845		4337.07	-2.54002	0.171941	0.12544	-15.6251	4.91e-55	1.18e-53
CWC46_RS04850		686.588	-2.76049	0.147574	0.221593	-9.84004	7.57e-23	5.85e-22
CWC46_RS04855		994.016	-2.18996	0.219157	0.191568	-8.40412	4.31e-17	2.57e-16
CWC46_RS04860		3400.79	-2.37239	0.193126	0.164398	-10.9027	1.12e-27	1.04e-26
CWC46_RS04865		328.729	-0.54932	0.683342	0.127067	0	1	1
CWC46_RS04870		1082.13	-0.614583	0.653119	0.12577	-0.274973	0.783337	1
CWC46_RS04875		2626.1	-1.02275	0.492176	0.150127	-2.94919	0.00318603	0.00821044
CWC46_RS04880		3180.24	1.74787	3.35862	0.11159	10.4657	1.24e-25	1.07e-24
CWC46_RS04885		5625.71	0.0658407	1.04669	0.110146	0	1	1
CWC46_RS04890		2838.76	-0.0311863	0.978615	0.113688	0	1	1
CWC46_RS04895		1486.78	0.00908004	1.00631	0.118515	0	1	1
CWC46_RS04900		1461.69	0.485137	1.39972	0.109031	0	1	1
CWC46_RS04905		1100.22	-0.389924	0.76317	0.118553	0	1	1
CWC46_RS04910		10194.2	-1.78677	0.289819	0.794418	-1.51907	0.128746	0.264883
CWC46_RS04915		522.502	0.415177	1.33346	0.138104	0	1	1
CWC46_RS04920		446.045	0.44806	1.3642	0.182226	0	1	1
CWC46_RS04925		32814.9	-1.70076	0.307625	0.655859	-1.70884	0.0874813	0.184318
CWC46_RS04930		899.137	0.180239	1.13307	0.139139	0	1	1
CWC46_RS04935		1169.78	-1.12945	0.457089	0.162117	-3.38924	0.000700858	0.00194251
CWC46_RS04940		27082.1	-0.479311	0.71732	0.823476	0	1	1
CWC46_RS04945		62936.8	-0.224879	0.855667	0.802793	0	1	1
CWC46_RS04950		10309.5	-0.701724	0.614837	0.815001	-0.149355	0.881274	1
CWC46_RS04955		1129.08	0.131894	1.09573	0.206846	0	1	1
CWC46_RS04960		3223.38	0.295955	1.2277	0.0949666	0	1	1
CWC46_RS04965		801.372	-0.190971	0.876016	0.138624	0	1	1
CWC46_RS04970		463.007	-0.495596	0.709268	0.120428	0	1	1
CWC46_RS04975		3349.68	-0.819784	0.566527	0.096805	-2.47699	0.0132497	0.0317533
CWC46_RS04980		774.537	-0.809009	0.570774	0.103661	-2.20921	0.0271602	0.0625222
CWC46_RS04985		657.948	-0.242724	0.845148	0.128147	0	1	1
CWC46_RS04990		195.735	0.866376	1.82308	0.165062	1.73496	0.0827478	0.17581
CWC46_RS04995		550.361	1.13781	2.20047	0.192183	2.90251	0.00370187	0.00948069
CWC46_RS05000		635.716	1.51814	2.86421	0.221774	4.23016	2.34e-05	7.33e-05
CWC46_RS05005		6120.7	1.54157	2.91112	0.21161	4.54409	5.52e-06	1.82e-05
CWC46_RS05010		1152.57	0.447468	1.36365	0.114513	0	1	1
CWC46_RS05015		427.143	0.3657	1.28851	0.119635	0	1	1
CWC46_RS05020		431.266	0.300082	1.23121	0.128496	0	1	1
CWC46_RS05025		1145.47	-0.593313	0.662819	0.100486	-0.132487	0.894599	1
CWC46_RS05030		397.049	0.459815	1.37536	0.12364	0	1	1
CWC46_RS05035		193.971	2.5366	5.80219	0.192737	10.1516	3.26e-24	2.65e-23
CWC46_RS05040		75.6475	-0.270785	0.828868	0.19992	0	1	1
CWC46_RS05045		1142.27	5.98196	63.2045	0.177642	30.4092	4.16e-203	5.73e-201
CWC46_RS05050	type I-E cas3	1666.63	1.00519	2.00721	0.108178	3.93051	8.48e-05	0.000256157
CWC46_RS05055	type I-E cas8e	1920.96	1.46144	2.75382	0.139219	6.33129	2.43e-10	1.05e-09
CWC46_RS05060	type I-E cas11	1793.79	2.1698	4.4996	0.141426	11.2412	2.56e-29	2.58e-28
CWC46_RS05065	type I-E cas7e	3661.84	2.2632	4.80055	0.145132	11.5977	4.23e-31	4.6e-30
CWC46_RS05070	type I-E cas5e	2101.22	1.91077	3.7601	0.131483	10.1213	4.45e-24	3.6e-23
CWC46_RS05075	type I-E cas6e	1148.22	2.02955	4.08276	0.124437	11.6488	2.33e-31	2.56e-30
CWC46_RS05080	type I-E cas1	1188.81	1.58074	2.99124	0.135237	7.3999	1.36e-13	7.04e-13
CWC46_RS05085	type I-E cas2	688.797	0.604011	1.51994	0.150182	0.159876	0.872978	1
CWC46_RS05087	type I-E CRISPR1	1397.45	-0.695082	0.617674	0.117557	-0.978949	0.327605	0.617875
CWC46_RS05090		235.462	0.164712	1.12094	0.132496	0	1	1
CWC46_RS05095		314.134	0.290581	1.22313	0.139054	0	1	1
CWC46_RS05100		1127.71	-1.64844	0.318985	0.215817	-4.95067	7.4e-07	2.63e-06
CWC46_RS05105		48529.8	-2.5291	0.173246	0.13268	-14.6903	7.44e-49	1.54e-47
CWC46_RS05110		495.552	0.372906	1.29496	0.144332	0	1	1
CWC46_RS05115		1531.67	0.484735	1.39933	0.141251	0	1	1
CWC46_RS05120		365.902	0.386698	1.3074	0.137612	0	1	1
CWC46_RS05125		285.438	-0.341826	0.789042	0.130935	0	1	1
CWC46_RS05130		577.441	0.331291	1.25814	0.137242	0	1	1
CWC46_RS05135		373.199	0.532976	1.44691	0.130175	0	1	1
CWC46_RS05140		193.287	0.934112	1.91071	0.158063	2.24032	0.0250704	0.0578576
CWC46_RS05145		16.0725	0.158055	1.11578	0.417138	0	1	1
CWC46_RS05150		47.9601	0.65434	1.5739	0.24961	0.297827	0.765836	1
CWC46_RS05155		653.907	1.32128	2.49888	0.141462	5.24013	1.6e-07	6.01e-07
CWC46_RS05160		267.592	0.548386	1.46245	0.134833	0	1	1
CWC46_RS05165		148.104	1.63456	3.10493	0.177672	5.93544	2.93e-09	1.2e-08
CWC46_RS05170		1447.12	1.58777	3.00585	0.103174	9.76768	1.55e-22	1.18e-21
CWC46_RS05175		446.554	1.22245	2.33342	0.119214	5.38901	7.08e-08	2.7e-07
CWC46_RS05180		940.349	-0.786444	0.579772	0.116505	-1.77196	0.0764005	0.163086
CWC46_RS05185		888.234	2.61702	6.1348	0.183712	11.0881	1.43e-28	1.39e-27
CWC46_RS05190		894.788	0.8432	1.79403	0.126799	2.07572	0.0379197	0.085432
CWC46_RS05195		212.575	0.472275	1.3873	0.151133	0	1	1
CWC46_RS05200		110.632	-0.239141	0.84725	0.178845	0	1	1
CWC46_RS05205		2046.75	0.851317	1.80415	0.104828	2.5882	0.00964781	0.023568
CWC46_RS05210		2534.7	1.02253	2.03148	0.118668	3.72915	0.000192129	0.000563752
CWC46_RS05215		4543.67	1.06122	2.0867	0.130906	3.67606	0.000236862	0.000685725
CWC46_RS05220		11026.4	0.839105	1.78894	0.125162	2.07015	0.0384384	0.0864295
CWC46_RS05225		4.0912	-0.10962	0.926832	0.833396	0	1	1
CWC46_RS05230		778.902	-0.688905	0.620324	0.122471	-0.889232	0.373878	0.697058
CWC46_RS05235		1046.7	-0.585399	0.666465	0.103472	-0.0521805	0.958385	1
CWC46_RS05240		694.459	-0.239121	0.847262	0.103252	0	1	1
CWC46_RS05245		1691.84	-1.29817	0.406641	0.121928	-5.89014	3.86e-09	1.57e-08
CWC46_RS05250		439.058	0.673583	1.59503	0.115992	0.806806	0.419778	0.772508
CWC46_RS05255		29.2101	0.734053	1.66331	0.303632	0.507366	0.611898	1
CWC46_RS05260		127.265	-0.00272166	0.998115	0.213698	0	1	1
CWC46_RS05265		74.3891	1.61601	3.06527	0.214404	4.83207	1.35e-06	4.7e-06
CWC46_RS05270		255.749	0.0141119	1.00983	0.129096	0	1	1
CWC46_RS05275		57.8628	-0.381315	0.767738	0.223239	0	1	1
CWC46_RS05280		407.867	-0.521148	0.696817	0.1406	0	1	1
CWC46_RS05285		525.398	-0.206583	0.866587	0.110612	0	1	1
CWC46_RS05290		132.065	-0.869177	0.547459	0.21395	-1.35161	0.176499	0.353698
CWC46_RS05295		215.147	0.619943	1.53681	0.186248	0.214462	0.830187	1
CWC46_RS05300		366.267	-0.989035	0.503815	0.136589	-2.99464	0.00274767	0.00712516
CWC46_RS05305		100.118	-0.676084	0.625862	0.201285	-0.477351	0.633112	1
CWC46_RS05310		40.8839	-0.325368	0.798095	0.260525	0	1	1
CWC46_RS05315		218.85	-1.19504	0.436775	0.163735	-3.75629	0.000172449	0.000508629
CWC46_RS05320		182.537	-0.305261	0.809296	0.164909	0	1	1
CWC46_RS05325		41.2276	-0.692055	0.618971	0.257017	-0.435984	0.662848	1
CWC46_RS05330		68.298	0.0695146	1.04936	0.19991	0	1	1
CWC46_RS05335		104.612	0.452594	1.3685	0.170623	0	1	1
CWC46_RS05340		52.9834	0.0525635	1.03711	0.26	0	1	1
CWC46_RS05345		215.838	-0.535211	0.690058	0.160746	0	1	1
CWC46_RS05350		27.2201	0.241322	1.18208	0.297875	0	1	1
CWC46_RS05355		108.59	-0.069577	0.952917	0.17196	0	1	1
CWC46_RS05360		54.392	0.417133	1.33527	0.233094	0	1	1
CWC46_RS05365		66.8993	-0.341587	0.789173	0.221475	0	1	1
CWC46_RS05370		108.979	0.0323334	1.02266	0.194213	0	1	1
CWC46_RS05375		153.156	-0.464812	0.724565	0.153431	0	1	1
CWC46_RS05380		68.0193	-0.661158	0.632371	0.223618	-0.36293	0.716657	1
CWC46_RS05385		106.501	-0.721965	0.606271	0.185172	-0.766665	0.44328	0.807917
CWC46_RS05390		120.713	-0.639771	0.641815	0.165803	-0.360498	0.718475	1
CWC46_RS05395		4009.17	-0.517571	0.698547	0.161401	0	1	1
CWC46_RS05400		29.2515	-2.27572	0.20651	0.36031	-4.70628	2.52e-06	8.58e-06
CWC46_RS05405		219.907	-0.0123194	0.991497	0.156086	0	1	1
CWC46_RS05410		168.764	0.355281	1.27923	0.14935	0	1	1
CWC46_RS05415		384.249	0.434189	1.35115	0.114976	0	1	1
CWC46_RS05420		125.234	-0.525107	0.694908	0.17892	0	1	1
CWC46_RS05425		83.1126	0.0094257	1.00655	0.212085	0	1	1
CWC46_RS05430		141.781	-0.272702	0.827768	0.165292	0	1	1
CWC46_RS05435		122.771	-0.432713	0.740867	0.188447	0	1	1
CWC46_RS05440		206.193	-0.581824	0.668118	0.147439	-0.012373	0.990128	1
CWC46_RS05445		175.608	-0.419861	0.747496	0.165989	0	1	1
CWC46_RS05450		267.907	-0.451747	0.731157	0.127703	0	1	1
CWC46_RS05455		379.907	0.786829	1.72528	0.131042	1.57834	0.114487	0.237156
CWC46_RS05460		1065.31	-0.915471	0.530171	0.119444	-2.8086	0.00497577	0.0125525
CWC46_RS05465		25.9722	-0.0236711	0.983726	0.31677	0	1	1
CWC46_RS05470		8690.69	-2.63682	0.160783	0.240926	-8.53714	1.38e-17	8.44e-17
CWC46_RS05475		10221	-2.89351	0.134575	0.225774	-10.247	1.22e-24	9.97e-24
CWC46_RS05480		12420	-3.24547	0.105443	0.258194	-10.3235	5.52e-25	4.62e-24
CWC46_RS05485		2.54717	1.45926	2.74967	1.00986	0.87067	0.383934	0.714344
CWC46_RS05490		359.184	-0.154959	0.898158	0.122803	0	1	1
CWC46_RS05495		122.694	-0.718378	0.60778	0.169081	-0.818416	0.41312	0.761794
CWC46_RS05500		256.271	4.64774	25.0675	0.250271	16.2533	2.12e-59	5.94e-58
CWC46_RS05505		481.277	5.57196	47.5693	0.246553	20.247	3.77e-91	1.68e-89
CWC46_RS05510		235.27	5.32469	40.0767	0.275911	17.1965	2.82e-66	9.65e-65
CWC46_RS05515		232.199	4.1116	17.2868	0.215572	16.3825	2.55e-60	7.26e-59
CWC46_RS05520		834.867	4.76584	27.2058	0.172587	24.2535	6.08e-130	4.46e-128
CWC46_RS05525		120026	9.73411	851.643	0.145339	62.9845	0	0
CWC46_RS05530		153.521	-0.0997267	0.93321	0.177549	0	1	1
CWC46_RS05535		2784.84	-1.59221	0.331662	0.101444	-9.97807	1.9e-23	1.5e-22
CWC46_RS05540		791.73	-0.967124	0.511525	0.107503	-3.60105	0.000316936	0.000908296
CWC46_RS05545		1634.82	-1.0528	0.482033	0.0936201	-5.05016	4.41e-07	1.59e-06
CWC46_RS05550		3242.14	-1.00917	0.496832	0.0866625	-4.9522	7.34e-07	2.61e-06
CWC46_RS05555		7830.55	-1.88201	0.271306	0.132222	-9.84714	7.05e-23	5.47e-22
CWC46_RS05560		7783.97	-1.00347	0.4988	0.115543	-3.66501	0.000247325	0.000714197
CWC46_RS05565		14032.8	-1.5155	0.349776	0.13594	-6.88171	5.91e-12	2.8e-11
CWC46_RS05570		9228.69	-0.703242	0.61419	0.089257	-1.38076	0.167353	0.3376
CWC46_RS05575		4478.04	-0.000662711	0.999541	0.101365	0	1	1
CWC46_RS05580		52.1761	0.486795	1.40133	0.230415	0	1	1
CWC46_RS05585		7082.81	0.258393	1.19615	0.118248	0	1	1
CWC46_RS05590		2681.67	0.650244	1.56943	0.0953417	0.736761	0.461268	0.835348
CWC46_RS05595		6218.01	-0.757256	0.59162	0.0892568	-1.98591	0.047043	0.104131
CWC46_RS05600		880.407	-0.155299	0.897946	0.11391	0	1	1
CWC46_RS05605		176.037	0.138312	1.10062	0.156013	0	1	1
CWC46_RS05610		8766.43	-0.874714	0.545362	0.0916781	-3.21466	0.001306	0.00351485
CWC46_RS05615		2255.44	1.07482	2.10647	0.113618	4.35516	1.33e-05	4.26e-05
CWC46_RS05620		1114.42	-0.268824	0.829996	0.120991	0	1	1
CWC46_RS05625		222.987	0.386378	1.30711	0.138479	0	1	1
CWC46_RS05630		585.925	0.709338	1.63505	0.113208	1.14248	0.253256	0.49192
CWC46_RS05635		1660.2	1.29645	2.45623	0.100013	7.16354	7.86e-13	3.91e-12
CWC46_RS05640		435.934	0.671313	1.59252	0.122988	0.742453	0.457813	0.830413
CWC46_RS05645		143.125	-1.20258	0.434498	0.167807	-3.71009	0.000207182	0.000604153
CWC46_RS05650		36.906	0.111346	1.08024	0.29859	0	1	1
CWC46_RS05655		2161.57	0.943379	1.92303	0.216843	1.67577	0.0937833	0.196504
CWC46_RS05660		195.344	0.0921054	1.06592	0.179925	0	1	1
CWC46_RS05665		4092.41	-0.0335549	0.97701	0.125067	0	1	1
CWC46_RS05670		11051	1.44202	2.71702	0.123378	6.98684	2.81e-12	1.36e-11
CWC46_RS05675		2592.12	-0.943377	0.520014	0.0915659	-3.96847	7.23e-05	0.0002202
CWC46_RS05680		8991.34	-0.924478	0.526871	0.127452	-2.7028	0.00687581	0.0170807
CWC46_RS05685		17839.7	-0.050748	0.965436	0.122925	0	1	1
CWC46_RS05690		3431.62	-0.097646	0.934557	0.117051	0	1	1
CWC46_RS05695		1522.6	1.50159	2.83155	0.103456	8.90803	5.19e-19	3.42e-18
CWC46_RS05700		1248.57	2.1441	4.42017	0.111948	13.9717	2.32e-44	4.05e-43
CWC46_RS05705		411.425	1.15231	2.2227	0.125672	4.55402	5.26e-06	1.74e-05
CWC46_RS05710		632.073	0.120987	1.08748	0.10517	0	1	1
CWC46_RS05715		807.58	-0.07285	0.950758	0.152106	0	1	1
CWC46_RS05720		563.1	-0.607165	0.656485	0.121633	-0.223336	0.823274	1
CWC46_RS05725		992.393	-0.0211018	0.98548	0.135737	0	1	1
CWC46_RS05730		198.99	0.636899	1.55498	0.154248	0.368878	0.712219	1
CWC46_RS05735		2874.94	-1.25448	0.419144	0.131154	-5.14269	2.71e-07	9.95e-07
CWC46_RS05740		880.825	1.32488	2.50513	0.097713	7.62318	2.48e-14	1.32e-13
CWC46_RS05745		960.739	0.915506	1.88623	0.129603	2.58872	0.00963343	0.0235455
CWC46_RS05750		10131.6	1.85275	3.61189	0.124134	10.2531	1.15e-24	9.42e-24
CWC46_RS05755		2381.5	-1.28421	0.410597	0.104354	-6.74821	1.5e-11	6.92e-11
CWC46_RS05760		570.962	-1.30736	0.404061	0.12247	-5.93904	2.87e-09	1.18e-08
CWC46_RS05765		839.745	0.247109	1.18683	0.134028	0	1	1
CWC46_RS05770		1043.5	-1.1349	0.455366	0.115746	-4.79411	1.63e-06	5.63e-06
CWC46_RS05775		721.432	0.626936	1.54428	0.152298	0.308186	0.757941	1
CWC46_RS05780		684.395	0.944372	1.92435	0.107803	3.38	0.000724867	0.00200661
CWC46_RS05785		6608.16	-0.881581	0.542772	0.118292	-2.54947	0.0107888	0.0261726
CWC46_RS05790		1337.58	-0.72755	0.603929	0.110538	-1.33484	0.181929	0.363618
CWC46_RS05795		3295.7	1.00377	2.00523	0.138986	3.04901	0.00229598	0.00601554
CWC46_RS05800		1815.09	0.575649	1.49035	0.100129	0	1	1
CWC46_RS05805		4086.62	-0.13766	0.908993	0.0839487	0	1	1
CWC46_RS05810		1693.11	-0.933787	0.523482	0.108925	-3.24798	0.00116226	0.00314662
CWC46_RS05815		2256.47	0.580874	1.49576	0.107404	0.00813951	0.993506	1
CWC46_RS05820		853.846	-0.275124	0.826379	0.111081	0	1	1
CWC46_RS05825		627.393	-0.192411	0.875142	0.114578	0	1	1
CWC46_RS05830		738.938	0.105284	1.07571	0.11887	0	1	1
CWC46_RS05835		2409.26	0.413092	1.33154	0.276711	0	1	1
CWC46_RS05840		31963.3	2.28038	4.85804	0.264535	6.42779	1.29e-10	5.68e-10
CWC46_RS05845		9607.42	-0.616543	0.652232	0.140179	-0.260688	0.794333	1
CWC46_RS05850		5600.31	0.774296	1.71036	0.159438	1.21863	0.222986	0.437795
CWC46_RS05855		4444.22	1.41754	2.6713	0.0837171	10.0044	1.46e-23	1.15e-22
CWC46_RS05860		854.441	1.23949	2.36116	0.154715	4.26264	2.02e-05	6.38e-05
CWC46_RS05865		204.445	0.757693	1.69078	0.142594	1.24615	0.21271	0.419066
CWC46_RS05870		740.619	0.384694	1.30558	0.106212	0	1	1
CWC46_RS05875		3535.5	1.24997	2.37837	0.132141	5.07015	3.98e-07	1.44e-06
CWC46_RS05880		772.33	1.15814	2.2317	0.110974	5.2097	1.89e-07	7.03e-07
CWC46_RS05885		1105.03	0.571372	1.48594	0.0962874	0	1	1
CWC46_RS05890		1268.13	0.793803	1.73364	0.106471	2.00809	0.0446342	0.0993301
CWC46_RS05895		11.6243	-0.308913	0.80725	0.445069	0	1	1
CWC46_RS05900		1185.24	0.241667	1.18236	0.0956794	0	1	1
CWC46_RS05905		882.244	1.92738	3.80364	0.154199	8.73793	2.37e-18	1.5e-17
CWC46_RS05910		4099.51	1.74802	3.35897	0.172869	6.75666	1.41e-11	6.55e-11
CWC46_RS05915		229.87	-0.704617	0.613606	0.158586	-0.785795	0.431987	0.791021
CWC46_RS05920		915.559	-0.136967	0.909429	0.120797	0	1	1
CWC46_RS05925		508.196	0.120276	1.08694	0.135672	0	1	1
CWC46_RS05930		322.227	0.789568	1.72856	0.126995	1.65021	0.0989005	0.206088
CWC46_RS05935		291.126	-0.952003	0.516914	0.141857	-2.62238	0.0087317	0.02148
CWC46_RS05940		2876.13	-1.50046	0.353441	0.118993	-7.73542	1.03e-14	5.58e-14
CWC46_RS05945		3186.58	-1.97323	0.254682	0.146413	-9.51577	1.8e-21	1.31e-20
CWC46_RS05950		5783.82	-2.46855	0.180672	0.132057	-14.301	2.16e-46	4.05e-45
CWC46_RS05955		741.21	0.373314	1.29532	0.123371	0	1	1
CWC46_RS05960		1704.57	0.496856	1.41113	0.121074	0	1	1
CWC46_RS05965		2326.33	0.0826421	1.05896	0.107844	0	1	1
CWC46_RS05970		309.723	-0.195358	0.873356	0.159018	0	1	1
CWC46_RS05975		50.8282	-0.401181	0.757238	0.24013	0	1	1
CWC46_RS05980		277.872	0.784375	1.72235	0.205968	0.992267	0.321067	0.606549
CWC46_RS05985		928.531	-1.38046	0.384097	0.129203	-6.19535	5.82e-10	2.47e-09
CWC46_RS05990		274.136	-1.16633	0.445553	0.142493	-4.1148	3.88e-05	0.000120051
CWC46_RS05995		83.5006	-0.533324	0.690961	0.195173	0	1	1
CWC46_RS06000		182.466	-0.963083	0.512959	0.164566	-2.32783	0.0199209	0.0465401
CWC46_RS06005		507.762	-1.32769	0.398405	0.13478	-5.54751	2.9e-08	1.13e-07
CWC46_RS06010		509.751	-1.30889	0.403631	0.150142	-4.85467	1.21e-06	4.21e-06
CWC46_RS06015		1921.69	-2.36272	0.194424	0.149969	-11.8873	1.38e-32	1.58e-31
CWC46_RS06020		407.065	0.394052	1.31408	0.153404	0	1	1
CWC46_RS06025		948.033	0.974832	1.96541	0.106308	3.71404	0.00020398	0.000595454
CWC46_RS06030		120.153	-0.146163	0.903651	0.190996	0	1	1
CWC46_RS06035		240.787	-0.54567	0.685073	0.158019	0	1	1
CWC46_RS06040		332.873	-1.24983	0.420499	0.146117	-4.58419	4.56e-06	1.52e-05
CWC46_RS06045		179.324	0.684309	1.60693	0.145236	0.718201	0.472634	0.852877
CWC46_RS06050		517.366	-0.138412	0.908518	0.124049	0	1	1
CWC46_RS06055		1106.3	-3.73478	0.0751138	0.213088	-14.8051	1.36e-49	2.86e-48
CWC46_RS06060		6028.55	1.15265	2.22321	0.175537	3.26226	0.0011053	0.00300849
CWC46_RS06065		126.705	0.980226	1.97278	0.234259	1.70848	0.0875475	0.184372
CWC46_RS06070		953.237	1.35238	2.55334	0.114375	6.75308	1.45e-11	6.71e-11
CWC46_RS06075		859.377	1.57246	2.97411	0.147681	6.72027	1.81e-11	8.34e-11
CWC46_RS06080		609.874	1.49455	2.81776	0.135106	6.7691	1.3e-11	6.03e-11
CWC46_RS06085		1264.17	1.5096	2.84731	0.104297	8.91301	4.97e-19	3.27e-18
CWC46_RS06090		973.02	-0.0893843	0.939924	0.0997218	0	1	1
CWC46_RS06095		2876.85	0.785595	1.7238	0.0871551	2.35895	0.0183266	0.0430806
CWC46_RS06100		1084.15	1.10856	2.15631	0.0974141	5.42593	5.77e-08	2.21e-07
CWC46_RS06105		1889.59	0.282494	1.2163	0.0948279	0	1	1
CWC46_RS06110		553.948	1.94327	3.84575	0.182298	7.47825	7.53e-14	3.92e-13
CWC46_RS06115		3153.73	-1.59479	0.33107	0.156921	-6.46689	1e-10	4.42e-10
CWC46_RS06120		4827.35	-1.08199	0.472375	0.131861	-3.807	0.000140663	0.000417041
CWC46_RS06125		885.531	-0.961886	0.513385	0.162991	-2.34298	0.0191303	0.0448311
CWC46_RS06130		2875.07	-0.776989	0.583583	0.122172	-1.61239	0.106876	0.221794
CWC46_RS06135		4860.93	-0.901964	0.535158	0.122145	-2.63592	0.00839104	0.0206531
CWC46_RS06140		3061.63	-0.679034	0.624583	0.124332	-0.796527	0.425726	0.781557
CWC46_RS06145		2237.74	-0.435312	0.739534	0.13117	0	1	1
CWC46_RS06150		4038.5	-0.334639	0.792983	0.112759	0	1	1
CWC46_RS06155		2438.44	-0.416348	0.749319	0.132086	0	1	1
CWC46_RS06160		2804.54	-0.37766	0.769685	0.132769	0	1	1
CWC46_RS06165		3137.65	-0.680846	0.6238	0.109771	-0.918694	0.358255	0.670128
CWC46_RS06170		2772.63	-0.597704	0.660805	0.138892	-0.127469	0.898569	1
CWC46_RS06175		1774.59	-0.737695	0.599697	0.135304	-1.16549	0.243822	0.474811
CWC46_RS06180		4129.75	-0.70669	0.612724	0.134237	-0.943773	0.345286	0.647197
CWC46_RS06185		14141.2	-0.332959	0.793907	0.132989	0	1	1
CWC46_RS06190		32161.6	-0.165487	0.891628	0.0860513	0	1	1
CWC46_RS06195		288.674	-0.530291	0.692415	0.156651	0	1	1
CWC46_RS06200		1387.25	1.18542	2.27429	0.12316	4.9157	8.85e-07	3.13e-06
CWC46_RS06205		5906.87	1.65781	3.15538	0.122153	8.82344	1.11e-18	7.11e-18
CWC46_RS06210		727.937	0.975943	1.96693	0.113454	3.4899	0.000483196	0.0013591
CWC46_RS06215		1150.07	-1.10414	0.465179	0.117293	-4.46868	7.87e-06	2.55e-05
CWC46_RS06220		1520.19	-1.30094	0.405863	0.112739	-6.3947	1.61e-10	7.02e-10
CWC46_RS06225		464.518	-2.16986	0.222232	0.206223	-7.70943	1.26e-14	6.8e-14
CWC46_RS06230		1418.74	0.353305	1.27748	0.0932733	0	1	1
CWC46_RS06235		9811.77	8.125	279.169	0.156646	48.166	0	0
CWC46_RS06240		20132	10.0461	1057.22	0.164668	57.4858	0	0
CWC46_RS06245		7479.96	11.5874	3077.11	0.367639	29.9407	5.82e-197	7.57e-195
CWC46_RS06250		1045.79	-0.104247	0.930291	0.106634	0	1	1
CWC46_RS06255		1058.47	-0.684749	0.622114	0.137427	-0.762215	0.445932	0.812424
CWC46_RS06260		1396.87	-0.365355	0.776278	0.0999218	0	1	1
CWC46_RS06265		665.471	-0.740909	0.598362	0.129655	-1.24106	0.214583	0.422574
CWC46_RS06270		809.573	-0.479509	0.717222	0.116805	0	1	1
CWC46_RS06275		1006.76	0.860862	1.81612	0.111747	2.51338	0.011958	0.0288399
CWC46_RS06280		779.502	-0.116291	0.922556	0.118837	0	1	1
CWC46_RS06285		4807.02	1.73433	3.32724	0.166011	6.95333	3.57e-12	1.71e-11
CWC46_RS06290		5207.49	1.72236	3.29975	0.190123	6.00853	1.87e-09	7.75e-09
CWC46_RS06295		4372.28	1.88648	3.69731	0.108708	12.0182	2.85e-33	3.36e-32
CWC46_RS06300		363.014	0.610208	1.52648	0.136734	0.220923	0.825152	1
CWC46_RS06305		21630.8	1.33111	2.51595	0.0936847	8.01737	1.08e-15	6.12e-15
CWC46_RS06310		3708.35	-2.15194	0.22501	0.164221	-9.5721	1.05e-21	7.69e-21
CWC46_RS06315		139.344	-1.07276	0.475407	0.197521	-2.49475	0.0126047	0.0303032
CWC46_RS06320		21.1032	-1.33942	0.395179	0.370139	-2.05172	0.0401967	0.0900271
CWC46_RS06325		57.0196	-0.398945	0.758413	0.260367	0	1	1
CWC46_RS06330		32.0526	-1.07316	0.475278	0.29559	-1.66838	0.0952396	0.199189
CWC46_RS06335		80.2484	-0.304476	0.809736	0.213762	0	1	1
CWC46_RS06340		1315.53	-1.71158	0.305325	0.130361	-8.68038	3.94e-18	2.46e-17
CWC46_RS06345		2647.59	-0.89357	0.538281	0.118916	-2.63689	0.00836699	0.0206051
CWC46_RS06350		1207.57	-0.747687	0.595558	0.0982762	-1.70629	0.0879549	0.185059
CWC46_RS06355		186.05	-0.146674	0.903331	0.14622	0	1	1
CWC46_RS06360		74.7307	0.140191	1.10205	0.21195	0	1	1
CWC46_RS06365		2091.39	-0.635997	0.643496	0.0930949	-0.601504	0.547504	0.969908
CWC46_RS06370		1936.79	1.0303	2.04245	0.12277	3.66786	0.000244594	0.000707208
CWC46_RS06375		305.513	1.00193	2.00268	0.129172	3.26642	0.00108917	0.00296637
CWC46_RS06380		296.586	0.676593	1.59836	0.150624	0.641287	0.521336	0.930067
CWC46_RS06385		686.386	0.900524	1.86674	0.169173	1.89465	0.0581388	0.126598
CWC46_RS06390		143.005	-0.487589	0.713216	0.167392	0	1	1
CWC46_RS06395		406.117	-0.354152	0.782329	0.129147	0	1	1
CWC46_RS06400		315.306	-0.734659	0.60096	0.137419	-1.12546	0.260396	0.504496
CWC46_RS06405		301.958	0.663444	1.58386	0.146141	0.570982	0.568012	1
CWC46_RS06410		1177.07	-0.285538	0.820435	0.142009	0	1	1
CWC46_RS06415		320.042	0.12905	1.09357	0.157097	0	1	1
CWC46_RS06420		93.7185	-0.922607	0.527555	0.191034	-1.79343	0.0729035	0.156354
CWC46_RS06425		81.1363	-0.526149	0.694406	0.208809	0	1	1
CWC46_RS06430		304.12	0.255833	1.19402	0.175147	0	1	1
CWC46_RS06435		120.755	0.285376	1.21873	0.21858	0	1	1
CWC46_RS06440		282.544	0.543256	1.45726	0.178256	0	1	1
CWC46_RS06445		195.62	0.371951	1.2941	0.215946	0	1	1
CWC46_RS06450		153.64	-1.2468	0.421381	0.163603	-4.07574	4.59e-05	0.000141334
CWC46_RS06455		103.829	-1.48462	0.357342	0.2317	-3.90428	9.45e-05	0.000283705
CWC46_RS06460		218.651	-0.916496	0.529794	0.144377	-2.33068	0.0197702	0.0462354
CWC46_RS06465		181.987	-1.18965	0.438409	0.167733	-3.63466	0.000278344	0.000800218
CWC46_RS06470		97.2836	0.0601425	1.04257	0.177328	0	1	1
CWC46_RS06475		75.1238	0.0614334	1.0435	0.203632	0	1	1
CWC46_RS06480		8.51701	-1.07805	0.47367	0.572452	-0.870023	0.384288	0.714709
CWC46_RS06485		211.672	-0.215703	0.861126	0.170792	0	1	1
CWC46_RS06490		228.402	-0.65186	0.636459	0.198181	-0.362599	0.716904	1
CWC46_RS06495		327.239	-0.383694	0.766473	0.158487	0	1	1
CWC46_RS06500		74.1691	0.110453	1.07957	0.203451	0	1	1
CWC46_RS06505		5391.33	-0.776022	0.583975	0.1571	-1.24775	0.212123	0.418271
CWC46_RS06510		3013.44	-1.46728	0.361663	0.204167	-4.34588	1.39e-05	4.44e-05
CWC46_RS06515		170.962	0.682891	1.60535	0.224944	0.457408	0.647378	1
CWC46_RS06520		370.62	4.62702	24.71	0.201909	20.0437	2.29e-89	9.92e-88
CWC46_RS06525		1626.38	5.05064	33.1433	0.134936	33.1317	1.04e-240	2.15e-238
CWC46_RS06530		18450.6	2.22737	4.68279	0.117156	14.0613	6.57e-45	1.19e-43
CWC46_RS06535		10.8525	-1.18747	0.439072	0.545004	-1.11461	0.265016	0.511704
CWC46_RS06540		1311.46	0.179439	1.13244	0.139607	0	1	1
CWC46_RS06545		187.129	-0.0658323	0.955394	0.152846	0	1	1
CWC46_RS06550		523.917	-2.09162	0.234617	0.209977	-7.19897	6.07e-13	3.03e-12
CWC46_RS06555		2969.63	2.55448	5.87458	0.135642	14.5566	5.3e-48	1.06e-46
CWC46_RS06560	type I-F cas6f	735.763	2.64117	6.23838	0.132612	15.5429	1.78e-54	4.15e-53
CWC46_RS06565	type I-F cas7f1	1671.16	2.42722	5.37857	0.131576	14.0392	8.98e-45	1.61e-43
CWC46_RS06570	type I-F cas5f1	1213.24	2.17497	4.51578	0.156343	10.2017	1.95e-24	1.59e-23
CWC46_RS06575	type I-F cas8f1	3085.65	1.63422	3.1042	0.110711	9.5223	1.69e-21	1.23e-20
CWC46_RS06580	type I-F cas2-3	1349.74	1.13318	2.19341	0.0984433	5.61926	1.92e-08	7.51e-08
CWC46_RS06585	type I-F cas1	661.964	1.03714	2.05216	0.114775	3.98291	6.81e-05	0.000207927
CWC46_RS06587	type I-F CRISPR2	1751.39	-0.273972	0.827039	0.126877	0	1	1
CWC46_RS06590		2477.46	1.31516	2.4883	0.113566	6.47343	9.58e-11	4.24e-10
CWC46_RS06595		204.153	0.0321966	1.02257	0.144542	0	1	1
CWC46_RS06600		280.144	-0.529992	0.692559	0.130311	0	1	1
CWC46_RS06605		1646.52	1.99575	3.98823	0.148036	9.56356	1.14e-21	8.34e-21
CWC46_RS06610		377.072	-1.0491	0.483269	0.148604	-3.15672	0.00159555	0.00426134
CWC46_RS06615		583.13	0.606035	1.52207	0.163336	0.159395	0.873358	1
CWC46_RS06620		366.795	0.361167	1.28446	0.127218	0	1	1
CWC46_RS06625		2086.81	0.572378	1.48697	0.112458	0	1	1
CWC46_RS06630		304.453	0.490344	1.40478	0.158212	0	1	1
CWC46_RS06635		235.504	0.784404	1.72238	0.163528	1.24996	0.211314	0.417039
CWC46_RS06640		49.2094	-0.871681	0.54651	0.283334	-1.02946	0.303265	0.577714
CWC46_RS06645		5.97428	0.104991	1.07549	0.602625	0	1	1
CWC46_RS06650		480.066	-0.668324	0.629237	0.182628	-0.483629	0.628649	1
CWC46_RS06655		178.495	-0.418575	0.748163	0.203894	0	1	1
CWC46_RS06660		82.5039	-0.664232	0.631025	0.243528	-0.345882	0.729431	1
CWC46_RS06665		166.566	-1.15352	0.449526	0.168605	-3.40158	0.000669978	0.00186374
CWC46_RS06670		231.995	-0.68231	0.623167	0.149145	-0.685981	0.492725	0.887022
CWC46_RS06675		45.58	-0.0134707	0.990706	0.262635	0	1	1
CWC46_RS06680		107.255	-0.400182	0.757762	0.182908	0	1	1
CWC46_RS06685		145.92	-0.612193	0.654202	0.169195	-0.190269	0.849098	1
CWC46_RS06690		92.7317	-0.181699	0.881664	0.203589	0	1	1
CWC46_RS06695		156.152	-1.39645	0.379863	0.179344	-4.55242	5.3e-06	1.75e-05
CWC46_RS06700		340.344	-1.02441	0.491611	0.130053	-3.41715	0.000632801	0.00176463
CWC46_RS06705		671.658	0.241285	1.18204	0.148284	0	1	1
CWC46_RS06710		137.845	0.723315	1.65097	0.179644	0.797776	0.425001	0.78054
CWC46_RS06715		167.161	-0.291855	0.816851	0.158702	0	1	1
CWC46_RS06720		22.4499	-0.482824	0.715576	0.353229	0	1	1
CWC46_RS06725		20.2621	0.0403419	1.02836	0.357044	0	1	1
CWC46_RS06730		34.7644	-0.136285	0.909859	0.275595	0	1	1
CWC46_RS06735		24.2898	0.0401153	1.0282	0.325051	0	1	1
CWC46_RS06740		5.6278	0.0699941	1.04971	0.636812	0	1	1
CWC46_RS06745		19.1111	0.0652158	1.04624	0.391516	0	1	1
CWC46_RS06750		218.274	-0.460905	0.72653	0.138409	0	1	1
CWC46_RS06755		75.0496	-0.364523	0.776726	0.201384	0	1	1
CWC46_RS06760		76.7856	-0.480428	0.716765	0.209466	0	1	1
CWC46_RS06765		33.3534	0.150453	1.10992	0.275466	0	1	1
CWC46_RS06770		225.814	2.70959	6.54136	0.267627	7.95731	1.76e-15	9.83e-15
CWC46_RS06775		319.18	0.954991	1.93857	0.218515	1.71609	0.0861461	0.181842
CWC46_RS06780		174.371	0.212923	1.15903	0.155267	0	1	1
CWC46_RS06785		187.445	0.519025	1.43299	0.160276	0	1	1
CWC46_RS06790		210.912	-0.202675	0.868938	0.205025	0	1	1
CWC46_RS06795		106.271	-0.531523	0.691824	0.178223	0	1	1
CWC46_RS06800		142.862	-1.1826	0.440557	0.174573	-3.45183	0.000556791	0.0015584
CWC46_RS06805		269.394	-1.10722	0.464189	0.144699	-3.64354	0.000268916	0.00077409
CWC46_RS06810		23.2966	-0.139504	0.907831	0.342791	0	1	1
CWC46_RS06815		58.5177	0.342212	1.2677	0.232448	0	1	1
CWC46_RS06820		90.2974	0.115817	1.08359	0.236446	0	1	1
CWC46_RS06825		27.6358	0.407808	1.32667	0.314275	0	1	1
CWC46_RS06830		207.695	-0.40892	0.753187	0.261336	0	1	1
CWC46_RS06835		196.127	0.0140427	1.00978	0.185511	0	1	1
CWC46_RS06840		50.7808	-0.372866	0.772247	0.24494	0	1	1
CWC46_RS06845		339.802	-0.349641	0.784779	0.133932	0	1	1
CWC46_RS06850		312.494	-1.04823	0.483561	0.132075	-3.54518	0.00039234	0.00111457
CWC46_RS06855		881.997	-1.26407	0.416367	0.112106	-6.10201	1.05e-09	4.39e-09
CWC46_RS06860		223.147	-1.40159	0.378513	0.149431	-5.49808	3.84e-08	1.49e-07
CWC46_RS06865		1666.15	0.293969	1.22601	0.105039	0	1	1
CWC46_RS06870		620.502	0.583596	1.49858	0.110139	0.0326512	0.973953	1
CWC46_RS06875		1637	-0.596553	0.661332	0.129994	-0.127338	0.898673	1
CWC46_RS06880		1230.58	-1.11381	0.462071	0.176286	-3.02811	0.00246086	0.00641797
CWC46_RS06885		1764.13	-0.958505	0.51459	0.178731	-2.11774	0.0341968	0.0776774
CWC46_RS06890		1047.15	-0.682276	0.623182	0.170986	-0.598152	0.549739	0.972729
CWC46_RS06895		1047.66	-0.476939	0.718501	0.130603	0	1	1
CWC46_RS06900		735.209	0.308937	1.23879	0.121617	0	1	1
CWC46_RS06905		444.559	-0.570726	0.673278	0.156124	0	1	1
CWC46_RS06910		985.883	1.22207	2.33281	0.103036	6.23148	4.62e-10	1.97e-09
CWC46_RS06915		681.804	0.133406	1.09688	0.112681	0	1	1
CWC46_RS06920		269.487	0.351955	1.27629	0.130645	0	1	1
CWC46_RS06925		789.15	-0.00173807	0.998796	0.125645	0	1	1
CWC46_RS06930		561.861	-0.536177	0.689596	0.172953	0	1	1
CWC46_RS06935		427.252	0.11912	1.08607	0.117902	0	1	1
CWC46_RS06940		351.696	-0.255084	0.837938	0.145315	0	1	1
CWC46_RS06945		854.637	0.301931	1.23279	0.0991887	0	1	1
CWC46_RS06950		430.106	0.391755	1.31199	0.114203	0	1	1
CWC46_RS06955		68.7734	1.01058	2.01473	0.208403	2.06612	0.0388174	0.0871953
CWC46_RS06960		16198.7	8.65563	403.277	0.152403	52.9888	0	0
CWC46_RS06965		1284.91	-1.16593	0.445676	0.131956	-4.44036	8.98e-06	2.9e-05
CWC46_RS06970		838.446	-1.21141	0.431847	0.152975	-4.12753	3.67e-05	0.000113833
CWC46_RS06975		927.232	-2.21567	0.215287	0.131119	-12.4747	1.03e-35	1.34e-34
CWC46_RS06980		1035.24	0.471699	1.38674	0.116858	0	1	1
CWC46_RS06985		1558.87	-0.0912547	0.938706	0.111897	0	1	1
CWC46_RS06990		8242.41	-0.15147	0.900333	0.0895457	0	1	1
CWC46_RS06995		1879.12	-0.338579	0.79082	0.0911512	0	1	1
CWC46_RS07000		491.885	0.993824	1.99146	0.126606	3.2686	0.00108081	0.00294715
CWC46_RS07005		661.748	0.79171	1.73112	0.109837	1.92748	0.0539197	0.118202
CWC46_RS07010		2129.32	2.487	5.60609	0.144449	13.2019	8.56e-40	1.29e-38
CWC46_RS07015		1273.08	2.31634	4.98067	0.203879	8.51652	1.64e-17	1.01e-16
CWC46_RS07020		1012.43	2.61251	6.11568	0.214117	9.49256	2.25e-21	1.63e-20
CWC46_RS07025		777.148	2.73106	6.63944	0.21325	10.087	6.3e-24	5.06e-23
CWC46_RS07030		1360.98	2.27834	4.85119	0.218407	7.77602	7.48e-15	4.1e-14
CWC46_RS07035		1150.55	-1.60812	0.328026	0.108189	-9.50302	2.04e-21	1.48e-20
CWC46_RS07040		820.043	0.460199	1.37573	0.126887	0	1	1
CWC46_RS07045		334.123	-0.872555	0.546179	0.123859	-2.362	0.0181767	0.0427726
CWC46_RS07050		86.6367	-1.02363	0.491878	0.194847	-2.2768	0.0227979	0.0528545
CWC46_RS07055		202.282	-1.54902	0.341741	0.160123	-6.05175	1.43e-09	5.97e-09
CWC46_RS07060		125.157	0.10583	1.07611	0.179161	0	1	1
CWC46_RS07065		14.9292	0.126318	1.0915	0.445451	0	1	1
CWC46_RS07070		13.1424	-0.687654	0.620862	0.433598	-0.248281	0.803917	1
CWC46_RS07075		20.5199	-1.26902	0.414943	0.414544	-1.66211	0.0964917	0.201622
CWC46_RS07080		5.42648	-1.33264	0.397042	0.706591	-1.06517	0.2868	0.549338
CWC46_RS07085		13.7142	-2.04609	0.24214	0.506749	-2.89313	0.00381425	0.00975754
CWC46_RS07090		129.932	0.28117	1.21518	0.182928	0	1	1
CWC46_RS07095		6978.03	-0.916135	0.529927	0.120163	-2.79732	0.00515288	0.0129921
CWC46_RS07100		921.242	-1.98819	0.252055	0.162156	-8.68416	3.82e-18	2.39e-17
CWC46_RS07105		15171.1	0.594216	1.50965	0.173564	0.0819089	0.934719	1
CWC46_RS07110		430.17	-0.184197	0.880139	0.119796	0	1	1
CWC46_RS07115		1174.09	-0.670644	0.628226	0.117138	-0.773817	0.439039	0.802114
CWC46_RS07120		3872.93	-2.26957	0.207391	0.13119	-12.8789	5.92e-38	8.34e-37
CWC46_RS07125		4802.04	-1.67002	0.314248	0.100687	-10.8258	2.6e-27	2.39e-26
CWC46_RS07130		4095.49	-1.43035	0.371041	0.120338	-7.06631	1.59e-12	7.75e-12
CWC46_RS07135		774.534	1.1517	2.22175	0.179582	3.18348	0.00145515	0.0038978
CWC46_RS07140		524.898	-0.214739	0.861702	0.131639	0	1	1
CWC46_RS07145		184.081	0.00718049	1.00499	0.183953	0	1	1
CWC46_RS07150		286.992	-0.0215605	0.985167	0.151367	0	1	1
CWC46_RS07155		904.414	-0.704736	0.613555	0.144472	-0.863395	0.387921	0.720876
CWC46_RS07160		2.26217	0.46488	1.3802	0.995445	0	1	1
CWC46_RS07165		249.702	-1.50424	0.352516	0.230569	-4.00853	6.11e-05	0.000186995
CWC46_RS07170		2259.17	-0.598385	0.660493	0.0881283	-0.208618	0.834746	1
CWC46_RS07175		2454.41	-0.329977	0.795549	0.116632	0	1	1
CWC46_RS07180		4085.32	3.03122	8.17501	0.158966	15.4198	1.2e-53	2.71e-52
CWC46_RS07185		4580.58	2.63582	6.21526	0.160831	12.7824	2.06e-37	2.86e-36
CWC46_RS07190		857.715	1.99958	3.99884	0.143784	9.873	5.45e-23	4.24e-22
CWC46_RS07195		5953.07	1.27898	2.42667	0.151621	4.61005	4.03e-06	1.34e-05
CWC46_RS07200		5854.4	-0.81537	0.568263	0.151207	-1.5566	0.119564	0.24711
CWC46_RS07205		4302.22	1.19154	2.28397	0.297903	2.05282	0.0400896	0.0898757
CWC46_RS07210		2375.94	2.715	6.56593	0.558308	3.82405	0.000131278	0.000390231
CWC46_RS07215		2660.75	2.30055	4.92645	0.493002	3.48994	0.000483125	0.0013591
CWC46_RS07220		3933.27	2.89635	7.4454	0.489313	4.73388	2.2e-06	7.51e-06
CWC46_RS07225		2271.46	2.54086	5.81938	0.470918	4.16392	3.13e-05	9.75e-05
CWC46_RS07230		3696.72	2.6159	6.13006	0.31364	6.49121	8.51e-11	3.78e-10
CWC46_RS07235		1686.48	0.77267	1.70843	0.225282	0.855239	0.392419	0.72775
CWC46_RS07240	pigW (BarA)	572.136	0.291365	1.2238	0.122887	0	1	1
CWC46_RS07245		2336.96	-1.65206	0.318185	0.11382	-9.41891	4.56e-21	3.26e-20
CWC46_RS07250		6496.65	-0.317248	0.802599	0.0819364	0	1	1
CWC46_RS07255		709.353	0.111429	1.0803	0.108663	0	1	1
CWC46_RS07260		4268.59	-0.0713566	0.951743	0.13455	0	1	1
CWC46_RS07265		12345.5	1.97674	3.93603	0.121669	11.4798	1.67e-30	1.77e-29
CWC46_RS07270		203.92	-0.185894	0.879104	0.149388	0	1	1
CWC46_RS07275		37.0481	-0.77686	0.583636	0.268009	-0.734528	0.462627	0.837143
CWC46_RS07280		218.713	-1.05947	0.47981	0.143627	-3.33827	0.000843017	0.00231537
CWC46_RS07285		669.757	-0.548406	0.683775	0.135686	0	1	1
CWC46_RS07290		318.433	0.122701	1.08877	0.134926	0	1	1
CWC46_RS07295		66.8457	0.333924	1.26044	0.23163	0	1	1
CWC46_RS07300		779.395	0.639476	1.55776	0.175179	0.339519	0.734219	1
CWC46_RS07305		1561.8	0.52455	1.43849	0.137721	0	1	1
CWC46_RS07310		1378.62	0.147484	1.10764	0.150459	0	1	1
CWC46_RS07315		615.302	-0.230353	0.852426	0.210127	0	1	1
CWC46_RS07320		601.219	0.43632	1.35315	0.233834	0	1	1
CWC46_RS07325		1045.31	0.482261	1.39693	0.202663	0	1	1
CWC46_RS07330		489.947	0.0844886	1.06031	0.166819	0	1	1
CWC46_RS07335		386.14	-0.323231	0.799278	0.130357	0	1	1
CWC46_RS07340		1569.87	0.489515	1.40397	0.126554	0	1	1
CWC46_RS07345		791.792	0.550629	1.46472	0.105347	0	1	1
CWC46_RS07350		1178.95	0.877998	1.83782	0.107779	2.7649	0.00569404	0.014309
CWC46_RS07355		1930.54	0.67876	1.60076	0.0988678	0.998906	0.31784	0.601955
CWC46_RS07360		1051.48	0.100284	1.07198	0.103858	0	1	1
CWC46_RS07365		12008.2	-0.933708	0.523511	0.141919	-2.49233	0.0126908	0.030494
CWC46_RS07370		20555.8	-0.870777	0.546852	0.169018	-1.72039	0.0853616	0.180521
CWC46_RS07375		1335.28	0.799654	1.74068	0.111167	1.97589	0.0481673	0.106258
CWC46_RS07380		158.216	0.124993	1.0905	0.163352	0	1	1
CWC46_RS07385		292.072	0.308119	1.23809	0.146251	0	1	1
CWC46_RS07390		2184.22	-0.0485242	0.966925	0.100463	0	1	1
CWC46_RS07395		287.969	-1.01951	0.493284	0.134756	-3.26152	0.00110815	0.00301446
CWC46_RS07400		576.004	-1.37941	0.384376	0.13086	-6.10891	1e-09	4.2e-09
CWC46_RS07405		658.201	0.24	1.18099	0.131209	0	1	1
CWC46_RS07410		9942.24	-1.81035	0.285121	0.801859	-1.53438	0.124937	0.257513
CWC46_RS07415		52.039	1.30576	2.47215	0.28021	2.59007	0.00959562	0.0234657
CWC46_RS07420		33206.1	-1.73898	0.299582	0.678903	-1.70713	0.0877979	0.184814
CWC46_RS07425		881.313	0.226556	1.17004	0.140108	0	1	1
CWC46_RS07430		785.946	-0.558315	0.679095	0.107828	0	1	1
CWC46_RS07435		7286.43	-1.22287	0.428429	0.0988459	-6.50379	7.83e-11	3.49e-10
CWC46_RS07440		458.894	-2.10176	0.232974	0.163	-9.33594	1e-20	7.01e-20
CWC46_RS07445		611.556	-2.51287	0.175207	0.149647	-12.9162	3.65e-38	5.16e-37
CWC46_RS07450		2596.97	-1.1597	0.447606	0.0910863	-6.36428	1.96e-10	8.53e-10
CWC46_RS07455		1828.68	3.4669	11.0571	0.143613	20.1019	7.1e-90	3.11e-88
CWC46_RS07460		1582.1	2.45426	5.48032	0.131211	14.2843	2.74e-46	5.14e-45
CWC46_RS07465		5129.9	-0.393418	0.761324	0.0917102	0	1	1
CWC46_RS07470		275.54	-0.995706	0.50149	0.164418	-2.52835	0.0114601	0.0277272
CWC46_RS07475		244.942	0.0779918	1.05555	0.137428	0	1	1
CWC46_RS07480		304.026	0.0889214	1.06357	0.1337	0	1	1
CWC46_RS07485		3968.89	-0.754909	0.592584	0.2041	-0.85698	0.391456	0.726853
CWC46_RS07490		1022.34	-1.6113	0.327304	0.227566	-4.53185	5.85e-06	1.92e-05
CWC46_RS07495		2736.27	-1.63045	0.322988	0.155983	-6.73439	1.65e-11	7.58e-11
CWC46_RS07500		11.2714	0.581384	1.49628	0.483734	0.00286201	0.997716	1
CWC46_RS07505		40.6958	-0.0946615	0.936492	0.271626	0	1	1
CWC46_RS07510		30.8838	-0.372159	0.772625	0.287806	0	1	1
CWC46_RS07515		224.374	-0.195013	0.873565	0.148222	0	1	1
CWC46_RS07520		43.3767	-1.06606	0.477623	0.294815	-1.64868	0.0992126	0.206644
CWC46_RS07525		129.723	-0.0707998	0.95211	0.16102	0	1	1
CWC46_RS07530		151.399	-0.0257319	0.982322	0.158119	0	1	1
CWC46_RS07535		316.184	0.0474014	1.0334	0.139742	0	1	1
CWC46_RS07540		1437.55	-0.756576	0.591899	0.0996142	-1.7726	0.0762944	0.162936
CWC46_RS07545		604.098	-0.87869	0.543861	0.140325	-2.12855	0.0332911	0.0758297
CWC46_RS07550		21.6092	0.668854	1.58981	0.345733	0.257001	0.797178	1
CWC46_RS07555		36.3543	0.68531	1.60805	0.287142	0.366753	0.713803	1
CWC46_RS07560		5.02642	1.1857	2.27474	0.730568	0.829084	0.407057	0.753056
CWC46_RS07565		33.7252	1.10327	2.14841	0.302468	1.72999	0.0836321	0.177275
CWC46_RS07570		176.777	-0.0355737	0.975644	0.172637	0	1	1
CWC46_RS07575		43.0844	-0.482066	0.715952	0.266703	0	1	1
CWC46_RS07580		29.0642	-0.610277	0.655071	0.313568	-0.096555	0.92308	1
CWC46_RS07585		16.1523	-0.0919198	0.938273	0.378969	0	1	1
CWC46_RS07590		42.724	0.00398168	1.00276	0.249871	0	1	1
CWC46_RS07595		162.33	0.103727	1.07455	0.18514	0	1	1
CWC46_RS07600		276.947	-0.234298	0.850098	0.171087	0	1	1
CWC46_RS07605		2513.52	-2.00544	0.249058	0.169237	-8.42276	3.68e-17	2.2e-16
CWC46_RS07610		427.295	-0.928237	0.5255	0.129937	-2.68004	0.00736134	0.0182569
CWC46_RS07615		811.06	-0.970534	0.510317	0.129384	-3.01841	0.00254105	0.00662331
CWC46_RS07620		6869.88	-2.20041	0.217575	0.212664	-7.61958	2.55e-14	1.35e-13
CWC46_RS07625		2557.11	-0.165943	0.891346	0.091441	0	1	1
CWC46_RS07630		2713.91	-0.622903	0.649363	0.0927592	-0.462523	0.643706	1
CWC46_RS07635		690.959	0.0345271	1.02422	0.121065	0	1	1
CWC46_RS07640		676.729	0.372434	1.29454	0.132962	0	1	1
CWC46_RS07645		425.319	-0.530549	0.692291	0.128468	0	1	1
CWC46_RS07650		1606.94	1.43507	2.70395	0.109813	7.78662	6.88e-15	3.78e-14
CWC46_RS07655		348.42	1.03567	2.05006	0.130768	3.48455	0.000492968	0.00138488
CWC46_RS07660		1944.04	0.0480495	1.03387	0.0925841	0	1	1
CWC46_RS07665		2651.28	-0.271937	0.828207	0.121325	0	1	1
CWC46_RS07670		1532.75	0.332991	1.25962	0.0974423	0	1	1
CWC46_RS07675		1979.7	0.738638	1.6686	0.11485	1.38127	0.167196	0.337433
CWC46_RS07680		187.368	2.0953	4.27314	0.218451	6.93655	4.02e-12	1.91e-11
CWC46_RS07685		2725.74	0.0956226	1.06853	0.0874451	0	1	1
CWC46_RS07690		690.139	1.56295	2.95458	0.126809	7.75141	9.09e-15	4.95e-14
CWC46_RS07695		383.527	2.46435	5.51876	0.17571	10.7242	7.84e-27	7.11e-26
CWC46_RS07700		1203.22	2.55497	5.87654	0.110911	17.8068	6.26e-71	2.3e-69
CWC46_RS07705		730.316	2.72649	6.61846	0.137519	15.6087	6.35e-55	1.51e-53
CWC46_RS07710		912.034	2.26994	4.82302	0.124724	13.5494	7.98e-42	1.27e-40
CWC46_RS07715		2307.9	1.6093	3.05104	0.11914	8.63947	5.65e-18	3.48e-17
CWC46_RS07720		1815.76	2.27916	4.85394	0.140348	12.1068	9.73e-34	1.16e-32
CWC46_RS07725		945.681	1.76778	3.40529	0.146944	8.08319	6.31e-16	3.62e-15
CWC46_RS07730		309.278	0.777053	1.71363	0.153074	1.2873	0.197989	0.393127
CWC46_RS07735		614.515	2.0145	4.04041	0.113396	12.6504	1.11e-36	1.52e-35
CWC46_RS07740		1303.75	2.21481	4.6422	0.125119	13.066	5.15e-39	7.54e-38
CWC46_RS07745		959.155	2.14184	4.41325	0.142287	10.9767	4.95e-28	4.69e-27
CWC46_RS07750		929.75	2.19668	4.58422	0.111884	14.4496	2.52e-47	4.93e-46
CWC46_RS07755		1093.57	1.5723	2.97379	0.117997	8.40955	4.12e-17	2.46e-16
CWC46_RS07760		1084.74	1.19334	2.28681	0.100888	6.07941	1.21e-09	5.04e-09
CWC46_RS07765		758.897	1.50851	2.84517	0.112138	8.28007	1.23e-16	7.23e-16
CWC46_RS07770		1360.04	1.03325	2.04663	0.101233	4.4773	7.56e-06	2.46e-05
CWC46_RS07775		448.084	0.596925	1.51249	0.123499	0.137042	0.890998	1
CWC46_RS07780		507.716	2.42906	5.38541	0.142211	13.0022	1.19e-38	1.7e-37
CWC46_RS07785		158.873	2.79673	6.94864	0.196202	11.2982	1.34e-29	1.37e-28
CWC46_RS07790		317.637	2.50136	5.66219	0.152177	12.6258	1.52e-36	2.04e-35
CWC46_RS07795		1372.2	2.20491	4.61046	0.136982	11.8622	1.86e-32	2.12e-31
CWC46_RS07800		268.511	2.42231	5.36028	0.187847	9.80748	1.05e-22	8e-22
CWC46_RS07805		472.171	2.67255	6.37557	0.159424	13.1257	2.35e-39	3.48e-38
CWC46_RS07810		326.153	3.13059	8.75791	0.163305	15.6186	5.44e-55	1.3e-53
CWC46_RS07815		300.272	3.30989	9.91693	0.176172	15.4956	3.71e-54	8.54e-53
CWC46_RS07820		108.92	2.02336	4.06529	0.207791	6.94618	3.75e-12	1.79e-11
CWC46_RS07825		577.145	1.15074	2.22027	0.154848	3.6858	0.000227983	0.00066086
CWC46_RS07830		988.495	1.95767	3.88435	0.123934	11.1162	1.05e-28	1.03e-27
CWC46_RS07835		895.383	2.11803	4.341	0.11764	13.074	4.64e-39	6.81e-38
CWC46_RS07840		323.061	2.2938	4.90345	0.154802	11.0709	1.74e-28	1.68e-27
CWC46_RS07845		1595.86	2.64483	6.25422	0.157141	13.14	1.94e-39	2.89e-38
CWC46_RS07850		976.086	2.79172	6.92455	0.155292	14.2423	5e-46	9.26e-45
CWC46_RS07855		1556.19	2.82197	7.07128	0.156734	14.3043	2.06e-46	3.9e-45
CWC46_RS07860		267.532	2.91922	7.56439	0.180167	12.9836	1.52e-38	2.16e-37
CWC46_RS07865		355.579	2.65664	6.30564	0.177518	11.6982	1.3e-31	1.44e-30
CWC46_RS07870		374.809	2.4944	5.63492	0.158874	12.0497	1.95e-33	2.3e-32
CWC46_RS07875		364.645	2.53647	5.80169	0.186961	10.4646	1.26e-25	1.08e-24
CWC46_RS07880		503.316	2.69797	6.48887	0.164576	12.8692	6.71e-38	9.42e-37
CWC46_RS07885		1145.16	2.32502	5.01073	0.130159	13.4069	5.51e-41	8.56e-40
CWC46_RS07890		448.826	2.32951	5.02635	0.168264	10.3974	2.55e-25	2.17e-24
CWC46_RS07895		523.305	1.97596	3.93391	0.156855	8.89972	5.6e-19	3.67e-18
CWC46_RS07900		166.367	2.69404	6.47125	0.191464	11.0415	2.41e-28	2.32e-27
CWC46_RS07905		2091.11	1.3358	2.52415	0.130015	5.81319	6.13e-09	2.46e-08
CWC46_RS07910		556.058	1.381	2.60449	0.146112	5.48214	4.2e-08	1.62e-07
CWC46_RS07915		234.573	1.70802	3.26712	0.1747	6.45687	1.07e-10	4.71e-10
CWC46_RS07920		1107.18	0.87127	1.82927	0.13403	2.17317	0.0297679	0.0682143
CWC46_RS07925		4272.98	-0.586551	0.665933	0.117402	-0.055797	0.955503	1
CWC46_RS07930		17130.6	-0.613691	0.653523	0.156886	-0.214748	0.829964	1
CWC46_RS07935		253.453	2.53926	5.81291	0.174802	11.2085	3.71e-29	3.71e-28
CWC46_RS07940		154.655	2.65254	6.28771	0.204836	10.118	4.6e-24	3.72e-23
CWC46_RS07945		433.684	2.23201	4.69788	0.185857	8.88861	6.19e-19	4.03e-18
CWC46_RS07950		304.717	2.97858	7.88212	0.180184	13.3118	1.98e-40	3.02e-39
CWC46_RS07955		595.561	2.11331	4.32683	0.139356	11.0029	3.7e-28	3.52e-27
CWC46_RS07960		682.446	1.82872	3.55221	0.121584	10.2704	9.58e-25	7.91e-24
CWC46_RS07965		110.412	-0.371737	0.772851	0.177278	0	1	1
CWC46_RS07970		627.839	-2.25192	0.209945	0.174534	-9.57932	9.77e-22	7.21e-21
CWC46_RS07975		87.8884	-3.42726	0.0929589	0.302174	-9.4226	4.4e-21	3.15e-20
CWC46_RS07980		71.4055	2.99281	7.96023	0.280852	8.59105	8.62e-18	5.3e-17
CWC46_RS07985		124.206	2.25321	4.76743	0.204912	8.16552	3.2e-16	1.86e-15
CWC46_RS07990		532.663	-2.75548	0.148087	0.190938	-11.3936	4.5e-30	4.67e-29
CWC46_RS07995		128.378	0.0422355	1.02971	0.204822	0	1	1
CWC46_RS08000		195.561	1.1476	2.21545	0.175372	3.23655	0.00120986	0.00326769
CWC46_RS08005		943.223	2.45474	5.48214	0.150416	12.4637	1.18e-35	1.53e-34
CWC46_RS08010		124.799	1.78907	3.45592	0.20496	5.89905	3.66e-09	1.49e-08
CWC46_RS08015		89.1596	1.56855	2.96607	0.19571	5.0511	4.39e-07	1.59e-06
CWC46_RS08020		10.5061	-1.36336	0.388675	0.552626	-1.41753	0.156329	0.317047
CWC46_RS08025		3.61863	0.283589	1.21722	0.839843	0	1	1
CWC46_RS08030		153.574	-1.29944	0.406284	0.182374	-3.94486	7.98e-05	0.000242093
CWC46_RS08035		629.162	0.40419	1.32335	0.182549	0	1	1
CWC46_RS08040		1527.52	-1.44095	0.368324	0.157038	-5.48243	4.2e-08	1.62e-07
CWC46_RS08045		431.808	-0.258869	0.835743	0.171198	0	1	1
CWC46_RS08050		1067.99	-1.65355	0.317856	0.121592	-8.82916	1.05e-18	6.77e-18
CWC46_RS08055		207.293	-0.0574372	0.96097	0.177717	0	1	1
CWC46_RS08060		51.6767	-1.12039	0.459969	0.25114	-2.15176	0.0314165	0.0717753
CWC46_RS08065		86.5287	-0.886627	0.540877	0.212193	-1.44504	0.148447	0.302545
CWC46_RS08070		48.6969	-1.14991	0.450653	0.299973	-1.89987	0.0574496	0.125277
CWC46_RS08075		652.525	0.389833	1.31024	0.115068	0	1	1
CWC46_RS08080		1219.3	1.99741	3.99282	0.115612	12.2601	1.48e-34	1.82e-33
CWC46_RS08085		267.931	0.969949	1.95877	0.153769	2.53594	0.0112146	0.0271621
CWC46_RS08090		220.95	2.16274	4.47764	0.182717	8.66223	4.63e-18	2.87e-17
CWC46_RS08095		43.2473	-0.381225	0.767785	0.27173	0	1	1
CWC46_RS08100		37.4881	0.441051	1.35759	0.274626	0	1	1
CWC46_RS08105		79.6588	-0.407739	0.753804	0.201315	0	1	1
CWC46_RS08110		20.7915	-1.00275	0.499048	0.357776	-1.1816	0.237363	0.463622
CWC46_RS08115		83.4749	-0.469779	0.722075	0.241205	0	1	1
CWC46_RS08120		320.106	-0.807144	0.571512	0.128063	-1.77369	0.0761143	0.162627
CWC46_RS08125		89.1544	-1.58562	0.333182	0.209975	-4.78923	1.67e-06	5.76e-06
CWC46_RS08130		102.305	-0.882134	0.542564	0.2098	-1.44011	0.149837	0.304968
CWC46_RS08135		183.738	-2.4075	0.188482	0.187258	-9.75926	1.68e-22	1.28e-21
CWC46_RS08140		45.1756	-1.33878	0.395354	0.275439	-2.75481	0.00587265	0.0147172
CWC46_RS08145		36.2429	-0.886958	0.540753	0.321027	-0.956174	0.338984	0.636697
CWC46_RS08150		150.096	-1.09495	0.468152	0.166194	-3.09849	0.0019451	0.0051556
CWC46_RS08155		352.225	-1.02818	0.490329	0.158363	-2.83006	0.00465393	0.0117863
CWC46_RS08160		88.5985	-0.759861	0.590553	0.197405	-0.911125	0.362229	0.677282
CWC46_RS08165		178.394	-0.180835	0.882192	0.163121	0	1	1
CWC46_RS08170		564.247	-2.5575	0.16987	0.175567	-11.2635	1.99e-29	2.01e-28
CWC46_RS08175		368.15	-2.44576	0.18355	0.225671	-8.26762	1.37e-16	7.99e-16
CWC46_RS08180		1570.85	-1.86654	0.27423	0.219571	-5.85934	4.65e-09	1.88e-08
CWC46_RS08185		1186.89	-1.85321	0.276775	0.216444	-5.88242	4.04e-09	1.64e-08
CWC46_RS08190		1224.58	-0.051923	0.96465	0.138047	0	1	1
CWC46_RS08195		250.98	0.304394	1.2349	0.158711	0	1	1
CWC46_RS08200		29879	-3.36542	0.0970302	0.314195	-8.86526	7.63e-19	4.93e-18
CWC46_RS08205		10191.3	-3.48452	0.0893417	0.324251	-8.95764	3.32e-19	2.21e-18
CWC46_RS08210		5274.83	-3.09931	0.116685	0.260212	-9.68174	3.61e-22	2.69e-21
CWC46_RS08215		28523.3	-3.32191	0.100001	0.260017	-10.5452	5.35e-26	4.66e-25
CWC46_RS08220		4792.62	-1.82808	0.281639	0.195161	-6.39511	1.6e-10	7.01e-10
CWC46_RS08225		14.3816	-1.6681	0.314668	0.451483	-2.41006	0.0159501	0.0377478
CWC46_RS08230		351.07	-2.46846	0.180684	0.151139	-12.4948	7.97e-36	1.05e-34
CWC46_RS08235		979.525	-2.40255	0.18913	0.156443	-11.6499	2.3e-31	2.54e-30
CWC46_RS08240		393.687	0.154656	1.11316	0.217202	0	1	1
CWC46_RS08245		3476.76	-0.469802	0.722064	0.175794	0	1	1
CWC46_RS08250		17848.7	-3.84891	0.0694007	0.204129	-16.0139	1.02e-57	2.75e-56
CWC46_RS08255		76784.8	-2.4414	0.184104	0.133009	-13.9945	1.68e-44	2.98e-43
CWC46_RS08260		21704.5	-2.31677	0.200716	0.15187	-11.4359	2.77e-30	2.92e-29
CWC46_RS08265		4466.67	-3.11287	0.115593	0.178382	-14.1991	9.28e-46	1.71e-44
CWC46_RS08270		1332.53	-2.30839	0.201886	0.177041	-9.76265	1.63e-22	1.24e-21
CWC46_RS08275		800.525	-1.95744	0.257485	0.192639	-7.15039	8.65e-13	4.28e-12
CWC46_RS08280		476.375	-0.717261	0.608251	0.177663	-0.77259	0.439765	0.803118
CWC46_RS08285		466.728	-0.0279654	0.980803	0.159497	0	1	1
CWC46_RS08290		6128.63	3.66568	12.6905	0.0993501	31.0586	8.73e-212	1.32e-209
CWC46_RS08295		29456.5	3.62529	12.3402	0.104265	29.2071	1.57e-187	1.84e-185
CWC46_RS08300		5234.59	3.18644	9.10359	0.0924276	28.1998	5.88e-175	6.38e-173
CWC46_RS08305		8138.65	1.24448	2.36933	0.110253	6.02687	1.67e-09	6.93e-09
CWC46_RS08310	rsmA (csrA)	6208.28	-3.69931	0.0769834	0.196441	-15.8791	8.84e-57	2.31e-55
CWC46_RS08315		1196.37	-0.344274	0.787704	0.152484	0	1	1
CWC46_RS08320		1097.53	0.257042	1.19503	0.15268	0	1	1
CWC46_RS08325		410.087	0.0396032	1.02783	0.198114	0	1	1
CWC46_RS08330		136.596	-0.218643	0.859373	0.217786	0	1	1
CWC46_RS08335		732.096	-0.179283	0.883142	0.12056	0	1	1
CWC46_RS08340		5552.24	-0.35593	0.781366	0.0857919	0	1	1
CWC46_RS08345		24306.7	0.834615	1.78338	0.112483	2.26358	0.0235999	0.0546582
CWC46_RS08350		249.169	-0.828863	0.562973	0.138592	-1.79565	0.07255	0.155743
CWC46_RS08355		5892.41	-0.0430024	0.970633	0.104416	0	1	1
CWC46_RS08360		2727.82	0.119507	1.08636	0.119216	0	1	1
CWC46_RS08365		5448.15	0.142382	1.10373	0.142206	0	1	1
CWC46_RS08370		4355.93	0.385143	1.30599	0.156519	0	1	1
CWC46_RS08375		1560.47	1.38158	2.60554	0.16564	4.83928	1.3e-06	4.53e-06
CWC46_RS08380		146.667	-0.485701	0.71415	0.206669	0	1	1
CWC46_RS08385		480.505	0.494985	1.40931	0.147208	0	1	1
CWC46_RS08390		861.788	1.24767	2.37457	0.138782	4.81091	1.5e-06	5.2e-06
CWC46_RS08395		1792.56	0.700899	1.62552	0.115406	1.0476	0.294822	0.563518
CWC46_RS08400		1040.67	1.14519	2.21175	0.125201	4.51424	6.35e-06	2.08e-05
CWC46_RS08405		5771.06	0.5359	1.44985	0.151626	0	1	1
CWC46_RS08410		475.554	0.32579	1.25335	0.111869	0	1	1
CWC46_RS08415		229.921	-0.200215	0.870421	0.142757	0	1	1
CWC46_RS08420		1017.63	-0.2952	0.814959	0.117712	0	1	1
CWC46_RS08425		828.172	-0.317501	0.802459	0.126062	0	1	1
CWC46_RS08430		63032.5	-1.25965	0.417646	0.113865	-5.96891	2.39e-09	9.82e-09
CWC46_RS08435		8804.37	-1.78696	0.289783	0.803171	-1.50274	0.132906	0.272827
CWC46_RS08440		54.6782	1.26858	2.40924	0.243949	2.82264	0.00476301	0.0120425
CWC46_RS08445		34776	-1.58609	0.333072	0.621561	-1.61866	0.105521	0.21918
CWC46_RS08450		891.727	0.207363	1.15458	0.161645	0	1	1
CWC46_RS08455		3.19512	2.70262	6.50985	1.132	1.87511	0.0607782	0.132029
CWC46_RS08460		889.396	0.240527	1.18142	0.146426	0	1	1
CWC46_RS08465		67.329	2.05673	4.16044	0.278983	5.29328	1.2e-07	4.53e-07
CWC46_RS08470		5.07111	1.56626	2.96137	0.72942	1.35212	0.176338	0.35353
CWC46_RS08475		47.0376	0.554517	1.46868	0.249423	0	1	1
CWC46_RS08480		122.002	-0.693998	0.618138	0.192202	-0.593117	0.553103	0.977542
CWC46_RS08485		473.898	-1.75087	0.297123	0.259427	-4.51328	6.38e-06	2.09e-05
CWC46_RS08490		3212.47	-0.531386	0.69189	0.0888859	0	1	1
CWC46_RS08495		16.2241	-0.181725	0.881648	0.400299	0	1	1
CWC46_RS08500		5206.79	-0.0357472	0.975526	0.114643	0	1	1
CWC46_RS08505		2841.17	-2.48064	0.179165	0.195985	-9.69791	3.08e-22	2.3e-21
CWC46_RS08510		637.359	0.0399907	1.02811	0.107578	0	1	1
CWC46_RS08515		200.181	0.217796	1.16296	0.196156	0	1	1
CWC46_RS08520		1228.81	0.934338	1.91101	0.0972307	3.6443	0.000268119	0.000772285
CWC46_RS08525		108.278	0.689557	1.61279	0.202092	0.542113	0.587741	1
CWC46_RS08530		39.9964	2.18371	4.54319	0.328543	4.88126	1.05e-06	3.7e-06
CWC46_RS08535		65.4935	1.9813	3.94848	0.25447	5.50673	3.66e-08	1.42e-07
CWC46_RS08540		219.299	1.70397	3.25797	0.145152	7.74342	9.68e-15	5.26e-14
CWC46_RS08545		164.68	0.965501	1.95274	0.183137	2.10499	0.0352923	0.079908
CWC46_RS08550		43.5329	-2.0436	0.242558	0.305513	-4.79063	1.66e-06	5.73e-06
CWC46_RS08555		599.919	2.02936	4.08225	0.128114	11.3131	1.13e-29	1.16e-28
CWC46_RS08560		607.08	2.04534	4.12771	0.119768	12.2349	2.02e-34	2.46e-33
CWC46_RS08565		136.123	-0.53485	0.69023	0.184375	0	1	1
CWC46_RS08570		589.798	-2.05016	0.241457	0.168371	-8.73169	2.51e-18	1.58e-17
CWC46_RS08575		259.781	-1.06841	0.476843	0.138865	-3.51719	0.000436137	0.00123283
CWC46_RS08580		232.544	-0.693328	0.618426	0.169501	-0.668599	0.503751	0.901466
CWC46_RS08585		1662.76	-0.44494	0.734615	0.0931114	0	1	1
CWC46_RS08590		822.687	0.98478	1.97901	0.108864	3.71822	0.00020063	0.000586804
CWC46_RS08595		5243.48	-2.58827	0.166285	0.147804	-13.5873	4.76e-42	7.74e-41
CWC46_RS08600		3074.02	-1.53653	0.344713	0.130378	-7.3366	2.19e-13	1.12e-12
CWC46_RS08605		887.537	-0.644741	0.639608	0.1213	-0.533723	0.593533	1
CWC46_RS08610		2028.58	-1.17516	0.442835	0.098261	-6.05692	1.39e-09	5.79e-09
CWC46_RS08615		628.241	0.550661	1.46476	0.140837	0	1	1
CWC46_RS08620		176.015	0.151823	1.11097	0.175416	0	1	1
CWC46_RS08625		1358.19	0.435874	1.35273	0.119365	0	1	1
CWC46_RS08630		3406.24	-1.52511	0.347454	0.136976	-6.8998	5.21e-12	2.47e-11
CWC46_RS08635		49971.7	-0.68434	0.62229	0.0967855	-1.07805	0.28101	0.539383
CWC46_RS08640		6390.33	-2.87983	0.135858	0.173197	-13.2787	3.08e-40	4.68e-39
CWC46_RS08645		65.1004	-1.18976	0.438376	0.238384	-2.5579	0.0105307	0.0256148
CWC46_RS08650		3061.21	-0.926417	0.526163	0.113144	-3.06172	0.00220066	0.0057858
CWC46_RS08655		4252.2	-0.342421	0.788716	0.0802016	0	1	1
CWC46_RS08660		1219.49	0.174514	1.12858	0.0967984	0	1	1
CWC46_RS08665		1236.4	-0.691736	0.619108	0.111647	-1.0008	0.316926	0.60072
CWC46_RS08670		4404.89	-0.647955	0.638184	0.084622	-0.803039	0.421952	0.776194
CWC46_RS08675		53.4765	-0.740189	0.598661	0.243862	-0.656881	0.511257	0.913518
CWC46_RS08680		1532.1	-0.504374	0.704966	0.114136	0	1	1
CWC46_RS08685		1366.43	1.34629	2.54257	0.107329	7.13959	9.36e-13	4.62e-12
CWC46_RS08690		20281.1	-0.0734233	0.95038	0.102964	0	1	1
CWC46_RS08695		2430.67	0.748641	1.68021	0.195657	0.861924	0.388729	0.722084
CWC46_RS08700		314.462	-0.713663	0.60977	0.197997	-0.67508	0.499625	0.895547
CWC46_RS08705		156.055	-1.3449	0.393682	0.182144	-4.19942	2.68e-05	8.36e-05
CWC46_RS08710		132.562	-0.154459	0.898469	0.191539	0	1	1
CWC46_RS08715		819.987	-0.98072	0.506727	0.123634	-3.24119	0.00119032	0.00322066
CWC46_RS08720		38.6525	-0.172224	0.887473	0.25863	0	1	1
CWC46_RS08725		14989.5	-1.0026	0.4991	0.10519	-4.01748	5.88e-05	0.000180152
CWC46_RS08730		131.065	-1.43579	0.369645	0.199148	-4.29725	1.73e-05	5.5e-05
CWC46_RS08735		14.772	-0.412164	0.751495	0.401904	0	1	1
CWC46_RS08740		10.8031	1.21428	2.32025	0.508974	1.24619	0.212693	0.419066
CWC46_RS08745		172.724	0.377671	1.29924	0.14631	0	1	1
CWC46_RS08750		49.8161	0.472837	1.38784	0.231302	0	1	1
CWC46_RS08755		479.461	0.0694809	1.04934	0.109565	0	1	1
CWC46_RS08760		690.005	-0.909562	0.532347	0.106924	-3.0822	0.00205474	0.00543039
CWC46_RS08765		244.076	-1.09727	0.467401	0.1411	-3.66595	0.000246424	0.000712047
CWC46_RS08770		626.361	0.999259	1.99897	0.125326	3.34535	0.000821786	0.00226252
CWC46_RS08775		12482.6	1.05453	2.07704	0.112125	4.23215	2.31e-05	7.27e-05
CWC46_RS08780		2068.59	-1.01947	0.493298	0.118507	-3.70836	0.000208608	0.000607794
CWC46_RS08785		174.155	0.532442	1.44637	0.206981	0	1	1
CWC46_RS08790		282.866	0.00389248	1.0027	0.168186	0	1	1
CWC46_RS08795		3684.9	-0.124613	0.91725	0.0915692	0	1	1
CWC46_RS08800		180.873	0.338267	1.26424	0.184065	0	1	1
CWC46_RS08805		406.48	0.477409	1.39224	0.185379	0	1	1
CWC46_RS08810		249.016	0.410773	1.3294	0.165154	0	1	1
CWC46_RS08815		50.9965	-0.278108	0.824672	0.243563	0	1	1
CWC46_RS08820		2783.09	-3.02685	0.122695	0.229539	-10.6598	1.57e-26	1.4e-25
CWC46_RS08825		940.479	0.0929408	1.06654	0.0954448	0	1	1
CWC46_RS08830		1146.4	-0.168255	0.889918	0.103231	0	1	1
CWC46_RS08835		381.874	0.559233	1.47349	0.13001	0	1	1
CWC46_RS08840		205.835	2.19296	4.57243	0.172802	9.33415	1.02e-20	7.12e-20
CWC46_RS08845		3536.19	-0.0285803	0.980385	0.157864	0	1	1
CWC46_RS08850		14278.2	-0.734366	0.601082	0.134853	-1.1447	0.252334	0.490339
CWC46_RS08855		3286.01	-0.42103	0.746891	0.123865	0	1	1
CWC46_RS08860		968.146	-0.201079	0.8699	0.112259	0	1	1
CWC46_RS08865		1196.83	1.06222	2.08815	0.129978	3.71004	0.000207225	0.000604153
CWC46_RS08870		970.774	1.64915	3.13649	0.150494	7.10428	1.21e-12	5.93e-12
CWC46_RS08875		3416.76	-2.07424	0.237461	0.139505	-10.7111	9.03e-27	8.16e-26
CWC46_RS08880		6199.12	-1.63535	0.321893	0.117421	-8.98775	2.52e-19	1.69e-18
CWC46_RS08885		2355.42	-1.66641	0.315036	0.125212	-8.67661	4.08e-18	2.54e-17
CWC46_RS08890		3000.3	-0.429086	0.742732	0.0923654	0	1	1
CWC46_RS08895		676.644	-0.326115	0.797682	0.126701	0	1	1
CWC46_RS08900		83.6963	-0.562104	0.677314	0.204514	0	1	1
CWC46_RS08905		5800.29	-0.983027	0.505917	0.137037	-2.94102	0.00327137	0.00842082
CWC46_RS08910		676.039	-0.146208	0.903622	0.104613	0	1	1
CWC46_RS08915		1037.76	-1.56043	0.339051	0.116146	-8.44133	3.14e-17	1.89e-16
CWC46_RS08920		1867.16	-1.83647	0.280006	0.110456	-11.3753	5.55e-30	5.73e-29
CWC46_RS08925		6117.62	-2.92362	0.131796	0.119889	-19.5483	4.26e-85	1.72e-83
CWC46_RS08930		114637	-3.61469	0.0816337	0.100161	-30.2982	1.21e-201	1.62e-199
CWC46_RS08935		2554.56	-2.01952	0.24664	0.152435	-9.44352	3.6e-21	2.6e-20
CWC46_RS08940		651.323	-0.529883	0.692611	0.132847	0	1	1
CWC46_RS08945		261.626	-1.83424	0.280439	0.175587	-7.14313	9.12e-13	4.5e-12
CWC46_RS08950		468.446	0.341129	1.26675	0.144483	0	1	1
CWC46_RS08955		434.71	-0.790971	0.577955	0.144341	-1.46161	0.143847	0.294132
CWC46_RS08960		637.046	0.583281	1.49825	0.11356	0.0288902	0.976952	1
CWC46_RS08965		3631.77	0.729982	1.65862	0.138672	1.08157	0.279446	0.536785
CWC46_RS08970		2691.04	3.39818	10.5427	0.124273	22.6774	7.49e-114	4.26e-112
CWC46_RS08975		1647.93	2.43312	5.4006	0.139094	13.3228	1.71e-40	2.62e-39
CWC46_RS08980		4040.53	1.6725	3.18766	0.125788	8.68521	3.78e-18	2.37e-17
CWC46_RS08985		2330.73	1.30894	2.47759	0.180462	4.03929	5.36e-05	0.000164527
CWC46_RS08990		414.013	0.445013	1.36133	0.139174	0	1	1
CWC46_RS08995		94.715	0.327658	1.25497	0.21363	0	1	1
CWC46_RS09000		1346.78	3.23007	9.3831	0.145939	18.1587	1.1e-73	4.19e-72
CWC46_RS09005		5668.02	0.729871	1.65849	0.111044	1.34965	0.177129	0.354648
CWC46_RS09010		451.485	-0.414072	0.750502	0.119167	0	1	1
CWC46_RS09015		566.512	-0.27689	0.825369	0.122294	0	1	1
CWC46_RS09020		376.705	0.111217	1.08014	0.130427	0	1	1
CWC46_RS09025		215.91	-0.910393	0.53204	0.213431	-1.54801	0.12162	0.250904
CWC46_RS09030		301.312	-0.264102	0.832717	0.153336	0	1	1
CWC46_RS09035		310.489	0.392829	1.31297	0.160085	0	1	1
CWC46_RS09040		219.051	0.755153	1.68781	0.165494	1.05837	0.289889	0.555021
CWC46_RS09045		485.278	-0.197495	0.872063	0.125508	0	1	1
CWC46_RS09050		1336.18	-1.08966	0.469871	0.233592	-2.18185	0.0291206	0.0667983
CWC46_RS09055		4652.65	-1.31364	0.402305	0.222957	-3.2905	0.0010001	0.00273854
CWC46_RS09060		1792.53	-1.21173	0.431751	0.192376	-3.28382	0.0010241	0.00279922
CWC46_RS09065		1598.62	-0.669983	0.628514	0.166803	-0.53946	0.58957	1
CWC46_RS09070		549.869	-0.932671	0.523887	0.15448	-2.28296	0.0224328	0.0520346
CWC46_RS09075		2141.05	0.067619	1.04799	0.115809	0	1	1
CWC46_RS09080		1610.29	-0.445461	0.73435	0.0946884	0	1	1
CWC46_RS09085		1314.3	-0.357285	0.780632	0.0999532	0	1	1
CWC46_RS09090		5982.7	-0.0535008	0.963595	0.109831	0	1	1
CWC46_RS09095		1652.19	0.471816	1.38685	0.119984	0	1	1
CWC46_RS09100		3303.79	0.0807925	1.0576	0.138975	0	1	1
CWC46_RS09105		1248.97	2.23949	4.72231	0.166528	9.96525	2.16e-23	1.7e-22
CWC46_RS09110		1731.6	-0.271682	0.828353	0.0975892	0	1	1
CWC46_RS09115		5179.8	-0.54013	0.687709	0.0970265	0	1	1
CWC46_RS09120		2072.44	0.987531	1.98279	0.10852	3.75534	0.000173103	0.000510229
CWC46_RS09125		2962.66	0.708026	1.63357	0.135787	0.94284	0.345763	0.647825
CWC46_RS09130		1734.12	0.856703	1.81089	0.133787	2.06824	0.0386178	0.0867899
CWC46_RS09135		1295.52	1.04458	2.06277	0.152928	3.03794	0.00238205	0.00622672
CWC46_RS09140		5647.27	-0.348713	0.785284	0.14249	0	1	1
CWC46_RS09145		2663.85	-1.48778	0.356561	0.133612	-6.79414	1.09e-11	5.1e-11
CWC46_RS09150		476.89	-1.57966	0.334561	0.152745	-6.54461	5.97e-11	2.68e-10
CWC46_RS09155		1728.03	-0.676846	0.625531	0.143394	-0.675383	0.499432	0.895547
CWC46_RS09160		5701.95	-0.342767	0.788527	0.134389	0	1	1
CWC46_RS09165		165.738	-0.0506248	0.965518	0.161955	0	1	1
CWC46_RS09170		2514.9	0.316387	1.24521	0.105626	0	1	1
CWC46_RS09175		1493.92	0.875317	1.83441	0.172577	1.71122	0.0870414	0.183476
CWC46_RS09180		442.02	-0.460129	0.726921	0.116594	0	1	1
CWC46_RS09185		1513.62	-0.584003	0.66711	0.135268	-0.0295947	0.97639	1
CWC46_RS09190		1144.07	-0.987114	0.504486	0.126638	-3.21479	0.0013054	0.00351485
CWC46_RS09195		873.939	-0.814632	0.568554	0.148087	-1.58441	0.1131	0.234388
CWC46_RS09200		272.061	-0.101503	0.932062	0.14048	0	1	1
CWC46_RS09210		761.993	0.0488317	1.03443	0.186888	0	1	1
CWC46_RS09215		129.512	-0.437383	0.738473	0.178188	0	1	1
CWC46_RS09220		2032.22	-2.48695	0.178382	0.180472	-10.5665	4.26e-26	3.73e-25
CWC46_RS09225		558.114	-2.16895	0.222373	0.174941	-9.08275	1.06e-19	7.18e-19
CWC46_RS09230		1227.68	-0.856749	0.552195	0.157734	-1.75453	0.0793403	0.168649
CWC46_RS09235		92.4623	-1.19269	0.437485	0.203611	-3.00913	0.00261996	0.0068056
CWC46_RS09240		90.4916	-1.12665	0.457977	0.189423	-2.88588	0.0039032	0.00996268
CWC46_RS09245		111.183	-3.00786	0.12432	0.238187	-10.1931	2.13e-24	1.73e-23
CWC46_RS09250		66.4023	0.0148127	1.01032	0.214876	0	1	1
CWC46_RS09255		126.771	-0.383363	0.766649	0.181615	0	1	1
CWC46_RS09260		79.003	-0.753316	0.593239	0.197796	-0.876236	0.380902	0.709572
CWC46_RS09265		118.004	-2.56277	0.16925	0.205715	-9.63843	5.5e-22	4.08e-21
CWC46_RS09270		921.561	-1.80623	0.285936	0.137851	-8.89536	5.82e-19	3.81e-18
CWC46_RS09275		19.9907	-1.51269	0.350456	0.381139	-2.44712	0.0144001	0.0343295
CWC46_RS09280		24.4838	-1.19271	0.43748	0.356697	-1.71773	0.0858452	0.181375
CWC46_RS09285		51.7169	-0.659212	0.633224	0.243929	-0.324735	0.745382	1
CWC46_RS09290		19.0842	0.478473	1.39327	0.391824	0	1	1
CWC46_RS09295		100.377	-0.758386	0.591157	0.202157	-0.88241	0.377555	0.703625
CWC46_RS09300		135.397	-1.68023	0.312033	0.214745	-5.12341	3e-07	1.1e-06
CWC46_RS09305		605.875	-1.6527	0.318045	0.166093	-6.45841	1.06e-10	4.67e-10
CWC46_RS09310		316.869	-0.849542	0.554961	0.145527	-1.85217	0.0640009	0.138567
CWC46_RS09315		251.484	-0.34662	0.786425	0.139856	0	1	1
CWC46_RS09320		195.611	0.222643	1.16687	0.195905	0	1	1
CWC46_RS09325		1157.71	-0.0374001	0.974409	0.138687	0	1	1
CWC46_RS09330		28.9687	-0.874085	0.5456	0.326219	-0.901494	0.367326	0.685684
CWC46_RS09335		22.7152	-1.48388	0.357525	0.367025	-2.46274	0.0137882	0.0329916
CWC46_RS09340		28.6197	-1.30773	0.403957	0.33704	-2.15917	0.0308368	0.0705572
CWC46_RS09345		5.71926	-1.45307	0.365244	0.705137	-1.23816	0.215658	0.424508
CWC46_RS09350		26.966	-0.785527	0.58014	0.343552	-0.598241	0.549679	0.972729
CWC46_RS09355		24.7855	1.20904	2.31184	0.33478	1.87896	0.0602493	0.130943
CWC46_RS09360		91.2517	0.555866	1.47005	0.290346	0	1	1
CWC46_RS09365		142.661	0.444119	1.36048	0.186026	0	1	1
CWC46_RS09370		466.315	-0.324995	0.798301	0.134676	0	1	1
CWC46_RS09375		262.56	-0.264992	0.832204	0.128643	0	1	1
CWC46_RS09380		178.917	-0.454102	0.729964	0.160932	0	1	1
CWC46_RS09385		0.765765	1.9395	3.83573	1.85518	0.732814	0.463672	0.838034
CWC46_RS09390		222.786	-0.329092	0.796037	0.137828	0	1	1
CWC46_RS09395		178.014	-0.971121	0.51011	0.150647	-2.59628	0.00942401	0.0230708
CWC46_RS09400		501.576	-0.516246	0.699189	0.114316	0	1	1
CWC46_RS09405		272.035	-0.766326	0.587913	0.13633	-1.36672	0.171713	0.345475
CWC46_RS09410		24.4155	-0.488948	0.712544	0.333096	0	1	1
CWC46_RS09415		99.6559	-0.666518	0.630025	0.211763	-0.408562	0.682861	1
CWC46_RS09420		196.897	0.582943	1.4979	0.231992	0.0126877	0.989877	1
CWC46_RS09425		203.461	0.146853	1.10715	0.143825	0	1	1
CWC46_RS09430		314.327	-0.141257	0.906729	0.154782	0	1	1
CWC46_RS09435		251.228	-0.776402	0.583821	0.16264	-1.20759	0.227206	0.445312
CWC46_RS09440		149.088	1.03018	2.04228	0.213613	2.10746	0.035078	0.0794624
CWC46_RS09445		84.7784	-0.683041	0.622851	0.193671	-0.532043	0.594696	1
CWC46_RS09450		106.841	-0.422624	0.746066	0.187086	0	1	1
CWC46_RS09455		388.584	-1.52476	0.347538	0.129874	-7.27444	3.48e-13	1.76e-12
CWC46_RS09460		409.071	-1.09632	0.467707	0.121857	-4.23711	2.26e-05	7.13e-05
CWC46_RS09465		238.98	0.62852	1.54598	0.15652	0.309991	0.756568	1
CWC46_RS09470		215.791	1.37878	2.60048	0.143005	5.58565	2.33e-08	9.1e-08
CWC46_RS09475		392.318	1.6544	3.14792	0.158016	6.7993	1.05e-11	4.93e-11
CWC46_RS09480		1039.21	1.32352	2.50276	0.117129	6.34789	2.18e-10	9.46e-10
CWC46_RS09485		3542.74	0.675802	1.59748	0.116052	0.825503	0.409086	0.755427
CWC46_RS09490		89192.6	-2.28361	0.205383	0.15108	-11.2762	1.72e-29	1.75e-28
CWC46_RS09495		238.028	0.975812	1.96675	0.134821	2.93584	0.00332651	0.00854825
CWC46_RS09500		61862.7	7.07291	134.635	0.101881	63.73	0	0
CWC46_RS09505		334.515	-0.434659	0.739868	0.128176	0	1	1
CWC46_RS09510		292.549	-0.416926	0.749019	0.126469	0	1	1
CWC46_RS09515		4554.25	-1.56786	0.337307	0.0825622	-11.9651	5.41e-33	6.25e-32
CWC46_RS09520		7564.67	2.29066	4.89279	0.108418	15.7783	4.39e-56	1.12e-54
CWC46_RS09525		989.765	-1.0796	0.473159	0.156776	-3.18674	0.00143886	0.00385645
CWC46_RS09530		3813.95	-2.38664	0.191227	0.150778	-11.9821	4.41e-33	5.12e-32
CWC46_RS09535		752.548	-1.02673	0.490821	0.157577	-2.835	0.00458264	0.0116252
CWC46_RS09540		252.235	0.756002	1.6888	0.158991	1.107	0.268295	0.517159
CWC46_RS09545		5231.55	2.28285	4.86639	0.0993467	17.1405	7.4e-66	2.5e-64
CWC46_RS09550		19.4492	-0.0362339	0.975197	0.430293	0	1	1
CWC46_RS09555		5831.57	-3.47813	0.0897384	0.185464	-15.6264	4.81e-55	1.17e-53
CWC46_RS09560		5936.12	-2.96041	0.128477	0.165692	-14.3665	8.4e-47	1.62e-45
CWC46_RS09565		2702.54	-3.19043	0.109543	0.233773	-11.1665	5.95e-29	5.9e-28
CWC46_RS09570		150.303	0.321619	1.24973	0.216144	0	1	1
CWC46_RS09575		27867	2.41538	5.33462	0.102454	17.9142	9.14e-72	3.41e-70
CWC46_RS09580		931.197	-3.68686	0.0776504	0.188992	-16.4391	1e-60	2.89e-59
CWC46_RS09585		1495.91	-1.77351	0.292496	0.163151	-7.31537	2.57e-13	1.31e-12
CWC46_RS09590		1635.7	-0.00172431	0.998806	0.110662	0	1	1
CWC46_RS09595		2073.71	0.416787	1.33495	0.0914171	0	1	1
CWC46_RS09600		382.505	1.32792	2.51041	0.155124	4.82142	1.43e-06	4.94e-06
CWC46_RS09605		4450.08	-0.298751	0.812956	0.111361	0	1	1
CWC46_RS09610		13408.7	0.455847	1.37159	0.12486	0	1	1
CWC46_RS09615		13392.4	0.664278	1.58477	0.111072	0.758766	0.447992	0.815526
CWC46_RS09620		296.744	0.645254	1.56401	0.15668	0.416482	0.677057	1
CWC46_RS09625		165.573	0.167768	1.12332	0.201938	0	1	1
CWC46_RS09630		93.0818	1.32068	2.49783	0.206093	3.5939	0.00032577	0.000932439
CWC46_RS09635		548.876	1.0127	2.01768	0.107145	4.03844	5.38e-05	0.000165012
CWC46_RS09640		2329.46	0.785551	1.72375	0.110507	1.86007	0.0628761	0.136391
CWC46_RS09645		1926.49	0.877434	1.83711	0.0969004	3.06949	0.00214426	0.00565385
CWC46_RS09650		143.311	-0.46799	0.722971	0.170016	0	1	1
CWC46_RS09655		958.383	-0.526449	0.694262	0.104162	0	1	1
CWC46_RS09660		1230.78	-0.336614	0.791898	0.205459	0	1	1
CWC46_RS09665		1894.15	-0.720179	0.607022	0.16641	-0.842372	0.39958	0.739523
CWC46_RS09670		1848.22	-1.13401	0.455646	0.154065	-3.59597	0.000323187	0.000925628
CWC46_RS09675		583.185	-1.38703	0.382352	0.14211	-5.67889	1.36e-08	5.35e-08
CWC46_RS09680		162.474	-1.90123	0.267716	0.183292	-7.20831	5.66e-13	2.84e-12
CWC46_RS09685		189.617	-1.95604	0.257735	0.167288	-8.22556	1.94e-16	1.13e-15
CWC46_RS09690		173.44	-1.59815	0.330301	0.202699	-5.02297	5.09e-07	1.83e-06
CWC46_RS09695		436.285	-1.45798	0.364003	0.146896	-5.97685	2.27e-09	9.36e-09
CWC46_RS09700		979.538	-1.25822	0.418059	0.139514	-4.86131	1.17e-06	4.09e-06
CWC46_RS09705		14.5429	-0.69753	0.616627	0.40999	-0.286666	0.774368	1
CWC46_RS09710		205.408	-0.859782	0.551036	0.187807	-1.48973	0.136296	0.279658
CWC46_RS09715		113.755	0.0131292	1.00914	0.179869	0	1	1
CWC46_RS09720		163.362	-0.370478	0.773526	0.158704	0	1	1
CWC46_RS09725		1997.38	-0.682985	0.622875	0.124325	-0.828351	0.407472	0.753517
CWC46_RS09730		158.771	0.0654725	1.04643	0.158653	0	1	1
CWC46_RS09735		10.8089	0.160008	1.11729	0.463078	0	1	1
CWC46_RS09740		88.3031	0.0909165	1.06505	0.191218	0	1	1
CWC46_RS09745		9606.15	-4.64514	0.0399644	0.259112	-15.6888	1.81e-55	4.42e-54
CWC46_RS09750		84.3672	0.449593	1.36565	0.226853	0	1	1
CWC46_RS09755		53.342	1.07535	2.10724	0.238474	2.07719	0.0377843	0.0851691
CWC46_RS09760		9.57362	0.850271	1.80284	0.492567	0.548699	0.583212	1
CWC46_RS09765		37.6799	0.763059	1.69708	0.289212	0.632957	0.526762	0.938275
CWC46_RS09770		90.7766	-0.683361	0.622713	0.198861	-0.519765	0.603228	1
CWC46_RS09775		241.768	-1.05923	0.479888	0.169119	-2.83369	0.00460145	0.0116599
CWC46_RS09780		2091.02	-0.328368	0.796437	0.133187	0	1	1
CWC46_RS09785		1722.9	0.286073	1.21932	0.121576	0	1	1
CWC46_RS09790		62.4689	0.299699	1.23089	0.26317	0	1	1
CWC46_RS09795		21.7645	0.517582	1.43155	0.352144	0	1	1
CWC46_RS09800		109.702	-1.71748	0.30408	0.220925	-5.1487	2.62e-07	9.65e-07
CWC46_RS09805		46.0172	-1.2312	0.425964	0.27716	-2.34953	0.0187971	0.0440958
CWC46_RS09810		335.754	-1.20479	0.433831	0.215926	-2.89356	0.00380901	0.00974961
CWC46_RS09815		28.8629	-0.0558106	0.962054	0.365077	0	1	1
CWC46_RS09820		75.9937	-0.678127	0.624976	0.273666	-0.358564	0.719921	1
CWC46_RS09825		30.4279	0.760309	1.69385	0.359698	0.50128	0.616174	1
CWC46_RS09830		23.02	0.806228	1.74863	0.332788	0.679797	0.496633	0.892405
CWC46_RS09835		23.4978	0.665998	1.58667	0.341436	0.251872	0.80114	1
CWC46_RS09840		33.7086	0.497666	1.41193	0.342494	0	1	1
CWC46_RS09845		133.003	0.479842	1.39459	0.214132	0	1	1
CWC46_RS09850		186.786	0.0884724	1.06324	0.147066	0	1	1
CWC46_RS09855		66.6515	0.0183681	1.01281	0.211625	0	1	1
CWC46_RS09860		488.627	-1.29362	0.407926	0.146816	-4.86067	1.17e-06	4.1e-06
CWC46_RS09865		181.943	-0.348469	0.785417	0.179411	0	1	1
CWC46_RS09870		58.1319	-0.192996	0.874787	0.233423	0	1	1
CWC46_RS09875		207.839	-0.309126	0.807131	0.186067	0	1	1
CWC46_RS09880		782.194	-0.179979	0.882716	0.11908	0	1	1
CWC46_RS09885		138.299	-0.618399	0.651393	0.170241	-0.225558	0.821545	1
CWC46_RS09890		680.458	-0.89696	0.537017	0.13469	-2.35326	0.0186095	0.0437007
CWC46_RS09895		5.56179	-0.952806	0.516627	0.657936	-0.566629	0.570966	1
CWC46_RS09900		39284.3	2.78296	6.88261	0.124658	17.6719	6.9e-70	2.49e-68
CWC46_RS09905		350.343	1.0458	2.06451	0.148078	3.14564	0.00165722	0.00442346
CWC46_RS09910		426.592	1.27966	2.42782	0.19774	3.53831	0.000402699	0.001142
CWC46_RS09915		7365.95	4.01557	16.1736	0.169174	20.3079	1.1e-91	4.93e-90
CWC46_RS09920		3414.91	4.27224	19.3229	0.187363	19.7063	1.9e-86	7.87e-85
CWC46_RS09925		8033	3.17764	9.04826	0.187809	13.8313	1.65e-43	2.78e-42
CWC46_RS09930		2490.8	3.69939	12.9905	0.183763	16.9751	1.26e-64	3.89e-63
CWC46_RS09935		1104.8	3.16614	8.9764	0.166699	15.5138	2.8e-54	6.46e-53
CWC46_RS09940		2183.84	3.25473	9.54492	0.124158	21.543	6.16e-103	3.33e-101
CWC46_RS09945		982.851	2.93383	7.64135	0.139174	16.9128	3.62e-64	1.09e-62
CWC46_RS09950		771.756	1.8321	3.56054	0.140279	8.92573	4.43e-19	2.92e-18
CWC46_RS09955		605.696	1.61423	3.06148	0.121841	8.4884	2.1e-17	1.28e-16
CWC46_RS09960		123.592	1.141	2.20534	0.220778	2.54102	0.0110531	0.0267852
CWC46_RS09965		27.4013	0.847016	1.79878	0.374099	0.713756	0.475378	0.857149
CWC46_RS09970		14.8503	0.836013	1.78511	0.417026	0.6139	0.539281	0.95683
CWC46_RS09975		4278.17	0.997553	1.99661	0.0903088	4.62362	3.77e-06	1.27e-05
CWC46_RS09980		2802.05	0.824176	1.77052	0.0975366	2.50343	0.0122997	0.0296325
CWC46_RS09985		4646.78	1.54381	2.91564	0.102146	9.43559	3.89e-21	2.8e-20
CWC46_RS09990		69.6221	-3.40862	0.094168	0.357267	-7.91738	2.43e-15	1.35e-14
CWC46_RS09995		2809.84	-2.91978	0.132147	0.172322	-13.578	5.41e-42	8.76e-41
[truncated: 2,552 more rows]
