# Supplementary material for: The Rsm (Csr) post-transcriptional regulatory pathway coordinately controls multiple CRISPR–Cas immune systems
Source: Nucleic Acids Res. 2021 Aug 17;49(16):9508–25. doi: 10.1093/nar/gkab704 (PMC8450108; doi:10.1093/nar/gkab704)
Supplement: gkab704_Supplemental_Files [file gkab704_supplemental_files.zip › Rey_Campa_et_al_2021_Table_S6.xlsx]

## Sheet: Sheet
Genome	Source	Type	Start	End	Strand	Locus_tag	Name	log2FoldChange	padj
NZ_CP025085.1	Between_features	intergenic_region	1138027	1138164	-	Intergenic_nt1138027_minus		9.29733	1.49586e-40
NZ_CP025085.1	Between_features	intergenic_region	3089867	3090343	+	Intergenic_nt3089867_plus		8.79809	2.97085e-40
NZ_CP025085.1	Between_features	intergenic_region	276185	276946	+	Intergenic_nt276185_plus		8.32477	2.26688e-37
NZ_CP025085.1	GeneMarkS+	CDS	2072656	2072904	-	CWC46_RS09605	CWC46_RS09605	7.80983	1.51842e-33
NZ_CP025085.1	Between_features	intergenic_region	2817896	2818186	+	Intergenic_nt2817896_plus		7.20218	2.52777e-33
NZ_CP025085.1	Between_features	intergenic_region	2072905	2072935	-	Intergenic_nt2072905_minus		7.74708	1.27724e-29
NZ_CP025085.1	Between_features	intergenic_region	2739340	2739587	-	Intergenic_nt2739340_minus		6.63091	1.55387e-27
NZ_CP025085.1	Between_features	intergenic_region	2562356	2563012	+	Intergenic_nt2562356_plus		7.52639	1.12139e-24
NZ_CP025085.1	Between_features	intergenic_region	411007	411172	+	Intergenic_nt411007_plus		7.42475	2.08839e-23
NZ_CP025085.1	Between_features	intergenic_region	3711244	3711599	-	Intergenic_nt3711244_minus		6.52866	1.16076e-22
NZ_CP025085.1	Between_features	intergenic_region	961415	961705	+	Intergenic_nt961415_plus		6.73322	5.28519e-22
NZ_CP025085.1	Between_features	intergenic_region	2594106	2594456	+	Intergenic_nt2594106_plus		6.04995	7.52295e-22
NZ_CP025085.1	Protein Homology	CDS	2652212	2652775	+	CWC46_RS12040	CWC46_RS12040	6.07167	8.12391e-22
NZ_CP025085.1	Between_features	intergenic_region	4549077	4549283	+	Intergenic_nt4549077_plus		6.06058	2.24321e-20
NZ_CP025085.1	Between_features	intergenic_region	2236052	2236371	+	Intergenic_nt2236052_plus		6.12938	2.29874e-20
NZ_CP025085.1	Between_features	intergenic_region	4567464	4568075	+	Intergenic_nt4567464_plus		6.25122	2.75103e-20
NZ_CP025085.1	Between_features	intergenic_region	277712	278043	-	Intergenic_nt277712_minus		5.71494	2.95628e-20
NZ_CP025085.1	GeneMarkS+	CDS	3008598	3008930	-	CWC46_RS13535	CWC46_RS13535	6.55988	3.29275e-20
NZ_CP025085.1	Between_features	intergenic_region	4776886	4777552	+	Intergenic_nt4776886_plus		6.12744	4.88421e-20
NZ_CP025085.1	Between_features	intergenic_region	3311863	3312092	-	Intergenic_nt3311863_minus		6.26567	1.46082e-19
NZ_CP025085.1	Between_features	intergenic_region	4923167	4923463	+	Intergenic_nt4923167_plus		6.26163	1.48291e-19
NZ_CP025085.1	Between_features	intergenic_region	4769925	4770274	+	Intergenic_nt4769925_plus		6.18181	3.88547e-19
NZ_CP025085.1	Between_features	intergenic_region	3376717	3377202	+	Intergenic_nt3376717_plus		6.69163	5.01233e-19
NZ_CP025085.1	Between_features	intergenic_region	4657577	4657934	+	Intergenic_nt4657577_plus		6.27384	7.5325e-19
NZ_CP025085.1	GeneMarkS+	CDS	4234518	4235120	-	CWC46_RS19260	CWC46_RS19260	5.37321	8.74873e-19
NZ_CP025085.1	nhmmer	sRNA	4295635	4295887	-	CsrB		5.34599	1.07952e-18
NZ_CP025085.1	Between_features	intergenic_region	4295551	4296186	-	Intergenic_nt4295551_minus		5.34415	1.11257e-18
NZ_CP025085.1	Between_features	intergenic_region	3086599	3086811	-	Intergenic_nt3086599_minus		6.5133	1.92154e-18
NZ_CP025085.1	Between_features	intergenic_region	343708	343786	-	Intergenic_nt343708_minus		6.23279	1.21384e-17
NZ_CP025085.1	Between_features	intergenic_region	141201	141425	-	Intergenic_nt141201_minus		6.58729	1.92169e-17
NZ_CP025085.1	Between_features	intergenic_region	794127	794247	+	Intergenic_nt794127_plus		5.72107	5.62893e-17
NZ_CP025085.1	Between_features	intergenic_region	1828051	1828171	+	Intergenic_nt1828051_plus		5.72107	5.62893e-17
NZ_CP025085.1	Protein Homology	CDS	3015174	3015446	+	CWC46_RS13565	CWC46_RS13565	5.70368	3.13595e-16
NZ_CP025085.1	Between_features	intergenic_region	1764235	1764429	-	Intergenic_nt1764235_minus		6.31289	5.04653e-16
NZ_CP025085.1	Between_features	intergenic_region	1950864	1951737	+	Intergenic_nt1950864_plus		5.29638	8.61162e-16
NZ_CP025085.1	Between_features	intergenic_region	1788355	1788517	+	Intergenic_nt1788355_plus		5.80871	1.93992e-15
NZ_CP025085.1	Between_features	intergenic_region	330190	330533	+	Intergenic_nt330190_plus		5.47548	2.93765e-15
NZ_CP025085.1	Between_features	intergenic_region	675287	675550	+	Intergenic_nt675287_plus		5.46315	5.12301e-15
NZ_CP025085.1	Protein Homology	CDS	1173728	1174129	-	CWC46_RS05475	CWC46_RS05475	5.51767	5.1928e-15
NZ_CP025085.1	Protein Homology	CDS	2417105	2417461	+	CWC46_RS11025	CWC46_RS11025	5.65865	6.2091e-15
NZ_CP025085.1	Protein Homology	CDS	1678894	1679253	-	CWC46_RS07690	CWC46_RS07690	5.6585	1.79482e-14
NZ_CP025085.1	Between_features	intergenic_region	2795478	2796088	+	Intergenic_nt2795478_plus		6.13656	2.41135e-14
NZ_CP025085.1	Between_features	intergenic_region	3478094	3478454	-	Intergenic_nt3478094_minus		5.12788	3.33396e-14
NZ_CP025085.1	Between_features	intergenic_region	2268062	2268164	+	Intergenic_nt2268062_plus		5.21675	7.51871e-14
NZ_CP025085.1	Between_features	intergenic_region	1309352	1309452	-	Intergenic_nt1309352_minus		6.2136	1.87228e-13
NZ_CP025085.1	Between_features	intergenic_region	1075735	1076058	+	Intergenic_nt1075735_plus		5.79988	1.97392e-13
NZ_CP025085.1	Between_features	intergenic_region	284194	284311	-	Intergenic_nt284194_minus		6.0194	2.35096e-13
NZ_CP025085.1	Between_features	intergenic_region	1541154	1541572	-	Intergenic_nt1541154_minus		5.91261	2.35096e-13
NZ_CP025085.1	Between_features	intergenic_region	3097851	3098999	+	Intergenic_nt3097851_plus		5.44222	2.35179e-13
NZ_CP025085.1	Protein Homology	CDS	2622919	2623392	+	CWC46_RS11940	CWC46_RS11940	5.42359	3.82665e-13
NZ_CP025085.1	Between_features	intergenic_region	4188473	4188630	+	Intergenic_nt4188473_plus		6.14962	4.56223e-13
NZ_CP025085.1	Protein Homology	CDS	3417841	3418368	-	CWC46_RS15625	citX	6.323	6.32232e-13
NZ_CP025085.1	Between_features	intergenic_region	448569	448791	+	Intergenic_nt448569_plus		5.81331	8.66942e-13
NZ_CP025085.1	Protein Homology	CDS	3995886	3997952	+	CWC46_RS18170	kdpB	4.80497	1.05465e-12
NZ_CP025085.1	Between_features	intergenic_region	323534	323749	+	Intergenic_nt323534_plus		5.09288	1.44147e-12
NZ_CP025085.1	Between_features	intergenic_region	1278908	1279275	-	Intergenic_nt1278908_minus		6.71448	1.45329e-12
NZ_CP025085.1	Between_features	intergenic_region	3439010	3439128	-	Intergenic_nt3439010_minus		5.31797	2.67711e-12
NZ_CP025085.1	Between_features	intergenic_region	380241	380481	-	Intergenic_nt380241_minus		6.35493	3.50879e-12
NZ_CP025085.1	Protein Homology	CDS	1972182	1972943	+	CWC46_RS09115	CWC46_RS09115	4.42888	4.29219e-12
NZ_CP025085.1	Between_features	intergenic_region	3241246	3241507	-	Intergenic_nt3241246_minus		5.40055	4.73988e-12
NZ_CP025085.1	Between_features	intergenic_region	584140	584671	+	Intergenic_nt584140_plus		4.53773	4.76637e-12
NZ_CP025085.1	Protein Homology	CDS	1085430	1085723	+	CWC46_RS05085	type I-E cas2	5.25727	5.9005e-12
NZ_CP025085.1	Between_features	intergenic_region	1972049	1972181	+	Intergenic_nt1972049_plus		5.71158	6.28459e-12
NZ_CP025085.1	Protein Homology	CDS	3454267	3454881	-	CWC46_RS15785	CWC46_RS15785	4.49653	7.34913e-12
NZ_CP025085.1	Between_features	intergenic_region	3721920	3722745	-	Intergenic_nt3721920_minus		7.00884	7.34913e-12
NZ_CP025085.1	Between_features	intergenic_region	1731526	1731841	-	Intergenic_nt1731526_minus		5.10801	9.66919e-12
NZ_CP025085.1	Protein Homology	CDS	1284323	1285615	-	CWC46_RS05960	CWC46_RS05960	4.71505	2.22863e-11
NZ_CP025085.1	Between_features	intergenic_region	3673436	3673533	+	Intergenic_nt3673436_plus		4.92304	3.14652e-11
NZ_CP025085.1	Protein Homology	CDS	3623696	3624661	-	CWC46_RS16575	CWC46_RS16575	4.57989	4.0315e-11
NZ_CP025085.1	Between_features	intergenic_region	3293553	3293810	+	Intergenic_nt3293553_plus		5.52678	4.25402e-11
NZ_CP025085.1	Protein Homology	CDS	973394	974158	+	CWC46_RS04495	CWC46_RS04495	6.00623	4.5286e-11
NZ_CP025085.1	Protein Homology	CDS	2559703	2560158	+	CWC46_RS11670	CWC46_RS11670	5.16445	4.88546e-11
NZ_CP025085.1	Protein Homology	CDS	1607182	1608180	+	CWC46_RS07365	CWC46_RS07365	4.28515	1.02175e-10
NZ_CP025085.1	Between_features	intergenic_region	2868784	2870003	+	Intergenic_nt2868784_plus		5.02396	1.02175e-10
NZ_CP025085.1	Protein Homology	CDS	3305889	3306506	-	CWC46_RS15060	CWC46_RS15060	5.19356	1.03216e-10
NZ_CP025085.1	Between_features	intergenic_region	4006292	4006332	-	Intergenic_nt4006292_minus		6.72387	1.03698e-10
NZ_CP025085.1	Between_features	intergenic_region	3821618	3821714	-	Intergenic_nt3821618_minus		8.28381	1.63773e-10
NZ_CP025085.1	Protein Homology	CDS	4749053	4750483	-	CWC46_RS21665	CWC46_RS21665	4.12369	1.66684e-10
NZ_CP025085.1	Protein Homology	CDS	1603550	1603885	+	CWC46_RS07340	CWC46_RS07340	4.18111	1.68557e-10
NZ_CP025085.1	Between_features	intergenic_region	1893350	1893577	-	Intergenic_nt1893350_minus		4.89817	2.71399e-10
NZ_CP025085.1	Protein Homology	CDS	2770651	2772204	-	CWC46_RS12515	CWC46_RS12515	3.9372	3.03707e-10
NZ_CP025085.1	Protein Homology	CDS	3107158	3108060	-	CWC46_RS13970	CWC46_RS13970	4.04757	3.48236e-10
NZ_CP025085.1	Protein Homology	CDS	1806427	1807788	+	CWC46_RS08355	CWC46_RS08355	4.42862	5.14181e-10
NZ_CP025085.1	Protein Homology	CDS	4923464	4925143	-	CWC46_RS22530	CWC46_RS22530	4.50345	5.14181e-10
NZ_CP025085.1	Between_features	intergenic_region	2188562	2188656	-	Intergenic_nt2188562_minus		5.84637	5.14181e-10
NZ_CP025085.1	Protein Homology	CDS	605642	606367	-	CWC46_RS02785	CWC46_RS02785	4.48177	5.19171e-10
NZ_CP025085.1	Between_features	intergenic_region	1046069	1046527	-	Intergenic_nt1046069_minus		6.45539	5.3157e-10
NZ_CP025085.1	Between_features	intergenic_region	71171	71379	+	Intergenic_nt71171_plus		4.7995	6.26255e-10
NZ_CP025085.1	Protein Homology	CDS	3339314	3339931	-	CWC46_RS15245	CWC46_RS15245	4.28013	6.99353e-10
NZ_CP025085.1	Between_features	intergenic_region	606368	606797	-	Intergenic_nt606368_minus		4.69187	7.29108e-10
NZ_CP025085.1	Between_features	intergenic_region	1608181	1608233	+	Intergenic_nt1608181_plus		4.60795	9.53554e-10
NZ_CP025085.1	Between_features	intergenic_region	2952812	2952872	+	Intergenic_nt2952812_plus		5.07319	9.81166e-10
NZ_CP025085.1	Protein Homology	CDS	856595	857764	+	CWC46_RS03950	CWC46_RS03950	5.11264	1.02505e-09
NZ_CP025085.1	GeneMarkS+	CDS	2562080	2562355	+	CWC46_RS11690	CWC46_RS11690	5.65806	1.09156e-09
NZ_CP025085.1	Protein Homology	CDS	2684741	2687161	+	CWC46_RS12175	CWC46_RS12175	4.32528	1.24576e-09
NZ_CP025085.1	Protein Homology	CDS	2650569	2652215	+	CWC46_RS12035	CWC46_RS12035	4.08749	1.27056e-09
NZ_CP025085.1	Protein Homology	CDS	1106235	1106702	+	CWC46_RS05170	CWC46_RS05170	4.19727	1.27407e-09
NZ_CP025085.1	Protein Homology	CDS	2252402	2253751	+	CWC46_RS10465	CWC46_RS10465	3.9975	2.69642e-09
NZ_CP025085.1	Between_features	intergenic_region	2460981	2461175	+	Intergenic_nt2460981_plus		7.91332	2.728e-09
NZ_CP025085.1	Between_features	intergenic_region	2653200	2653295	+	Intergenic_nt2653200_plus		4.79834	2.81023e-09
NZ_CP025085.1	Protein Homology	CDS	4775953	4776885	+	CWC46_RS21790	CWC46_RS21790	4.30174	3.25112e-09
NZ_CP025085.1	Between_features	intergenic_region	732840	732892	+	Intergenic_nt732840_plus		7.82576	3.25709e-09
NZ_CP025085.1	Protein Homology	CDS	900528	901328	+	CWC46_RS04150	CWC46_RS04150	4.07617	4.15699e-09
NZ_CP025085.1	Between_features	intergenic_region	4295551	4296186	+	Intergenic_nt4295551_plus		4.38048	4.317e-09
NZ_CP025085.1	Between_features	intergenic_region	99932	100006	-	Intergenic_nt99932_minus		5.78461	4.6606e-09
NZ_CP025085.1	Protein Homology	CDS	497334	498404	-	CWC46_RS02285	CWC46_RS02285	4.02578	4.74839e-09
NZ_CP025085.1	Protein Homology	CDS	2597607	2598635	+	CWC46_RS11845	CWC46_RS11845	4.3154	5.22869e-09
NZ_CP025085.1	Between_features	intergenic_region	2265255	2265761	+	Intergenic_nt2265255_plus		4.41478	7.33051e-09
NZ_CP025085.1	Protein Homology	CDS	2157997	2160126	+	CWC46_RS10020	gspD	4.63639	8.69739e-09
NZ_CP025085.1	GeneMarkS+	CDS	961706	961936	+	CWC46_RS04420	CWC46_RS04420	4.19694	9.40847e-09
NZ_CP025085.1	Protein Homology	CDS	3185034	3185303	+	CWC46_RS14455	CWC46_RS14455	3.98433	9.40847e-09
NZ_CP025085.1	Protein Homology	CDS	4162143	4162520	-	CWC46_RS18930	CWC46_RS18930	5.19088	1.09487e-08
NZ_CP025085.1	Protein Homology	CDS	455998	457686	-	CWC46_RS02115	CWC46_RS02115	4.1415	1.21005e-08
NZ_CP025085.1	Between_features	intergenic_region	3635185	3635294	-	Intergenic_nt3635185_minus		4.96593	1.53428e-08
NZ_CP025085.1	Protein Homology	CDS	2417474	2418052	+	CWC46_RS11030	CWC46_RS11030	4.36359	1.71354e-08
NZ_CP025085.1	Protein Homology	CDS	2950014	2950880	+	CWC46_RS13330	prmC	4.0813	1.9358e-08
NZ_CP025085.1	Between_features	intergenic_region	3606811	3606959	-	Intergenic_nt3606811_minus		3.61107	1.96758e-08
NZ_CP025085.1	Protein Homology	CDS	3607629	3608939	-	CWC46_RS16495	CWC46_RS16495	4.63591	2.08443e-08
NZ_CP025085.1	Protein Homology	CDS	835501	836631	+	CWC46_RS03835	CWC46_RS03835	4.26954	2.10349e-08
NZ_CP025085.1	Protein Homology	CDS	4006333	4008000	-	CWC46_RS18215	CWC46_RS18215	4.10741	2.16031e-08
NZ_CP025085.1	Protein Homology	CDS	2611229	2614678	-	CWC46_RS11895	CWC46_RS11895	3.77633	2.32189e-08
NZ_CP025085.1	Protein Homology	CDS	4479646	4480059	+	CWC46_RS20480	CWC46_RS20480	4.47641	2.42104e-08
NZ_CP025085.1	Protein Homology	CDS	1853864	1854319	-	CWC46_RS08635	dksA	3.5063	2.64892e-08
NZ_CP025085.1	Protein Homology	CDS	1554992	1556236	-	CWC46_RS07155	CWC46_RS07155	4.09191	3.04427e-08
NZ_CP025085.1	Protein Homology	CDS	907484	908179	+	CWC46_RS04180	CWC46_RS04180	4.29739	3.63118e-08
NZ_CP025085.1	Protein Homology	CDS	4823736	4824620	-	CWC46_RS22020	CWC46_RS22020	3.44984	4.13769e-08
NZ_CP025085.1	Protein Homology	CDS	4155712	4157496	-	CWC46_RS18905	CWC46_RS18905	3.61604	5.39651e-08
NZ_CP025085.1	Protein Homology	CDS	1836455	1837192	+	CWC46_RS08520	CWC46_RS08520	3.91131	5.62579e-08
NZ_CP025085.1	Protein Homology	CDS	2133649	2134425	-	CWC46_RS09890	CWC46_RS09890	3.89037	5.83768e-08
NZ_CP025085.1	Protein Homology	CDS	2072936	2074306	-	CWC46_RS09610	CWC46_RS09610	4.38993	6.59777e-08
NZ_CP025085.1	Protein Homology	CDS	731520	732839	+	CWC46_RS03365	CWC46_RS03365	5.00007	7.32017e-08
NZ_CP025085.1	Protein Homology	CDS	3497108	3498067	-	CWC46_RS15955	CWC46_RS15955	4.23882	7.39761e-08
NZ_CP025085.1	Protein Homology	CDS	1854491	1855213	-	CWC46_RS08640	CWC46_RS08640	3.92762	7.81984e-08
NZ_CP025085.1	Protein Homology	CDS	986690	987295	+	CWC46_RS04560	CWC46_RS04560	3.84021	8.32889e-08
NZ_CP025085.1	Protein Homology	CDS	933160	935133	+	CWC46_RS04290	CWC46_RS04290	3.40626	8.68735e-08
NZ_CP025085.1	Protein Homology	CDS	2016405	2018690	-	CWC46_RS09370	CWC46_RS09370	3.71363	9.50051e-08
NZ_CP025085.1	Between_features	intergenic_region	3533963	3534205	-	Intergenic_nt3533963_minus		5.28704	9.91039e-08
NZ_CP025085.1	Protein Homology	CDS	783174	783815	+	CWC46_RS03615	CWC46_RS03615	3.64446	1.02749e-07
NZ_CP025085.1	Protein Homology	CDS	16491	17324	-	CWC46_RS00100	CWC46_RS00100	5.47517	1.05968e-07
NZ_CP025085.1	Between_features	intergenic_region	4710218	4710286	-	Intergenic_nt4710218_minus		4.64054	1.15255e-07
NZ_CP025085.1	Protein Homology	CDS	283009	284193	-	CWC46_RS01325	CWC46_RS01325	3.93355	1.20218e-07
NZ_CP025085.1	Protein Homology	CDS	4747695	4749056	-	CWC46_RS21660	CWC46_RS21660	3.4974	1.33345e-07
NZ_CP025085.1	Protein Homology	CDS	1229879	1230604	+	CWC46_RS05725	CWC46_RS05725	3.85516	1.38759e-07
NZ_CP025085.1	Protein Homology	CDS	3650208	3650705	-	CWC46_RS16680	moaC	4.01912	1.52949e-07
NZ_CP025085.1	Protein Homology	CDS	2816435	2817895	+	CWC46_RS12695	gabD	3.40566	1.63802e-07
NZ_CP025085.1	Protein Homology	CDS	2052509	2053135	+	CWC46_RS09500	CWC46_RS09500	3.83621	1.74001e-07
NZ_CP025085.1	Protein Homology	CDS	381211	381807	-	CWC46_RS01760	CWC46_RS01760	3.73343	2.09114e-07
NZ_CP025085.1	Protein Homology	CDS	3365147	3365824	+	CWC46_RS15385	CWC46_RS15385	3.73828	2.34378e-07
NZ_CP025085.1	Protein Homology	CDS	4344967	4346430	+	CWC46_RS19750	CWC46_RS19750	4.06641	2.51032e-07
NZ_CP025085.1	Protein Homology	pseudogene	4444232	4445215	-	CWC46_RS20275	CWC46_RS20275	3.84277	2.56073e-07
NZ_CP025085.1	Protein Homology	CDS	3871158	3876638	+	CWC46_RS17640	CWC46_RS17640	4.06573	3.12767e-07
NZ_CP025085.1	Protein Homology	CDS	4595993	4596913	-	CWC46_RS20950	CWC46_RS20950	3.35218	3.16802e-07
NZ_CP025085.1	Between_features	intergenic_region	384208	384407	+	Intergenic_nt384208_plus		5.25623	3.16802e-07
NZ_CP025085.1	Between_features	intergenic_region	4432143	4432387	-	Intergenic_nt4432143_minus		5.62328	3.16802e-07
NZ_CP025085.1	Protein Homology	CDS	2513548	2514507	+	CWC46_RS11470	flgJ	3.94571	3.26397e-07
NZ_CP025085.1	Protein Homology	CDS	2653032	2653199	+	CWC46_RS12045	CWC46_RS12045	3.56212	3.41411e-07
NZ_CP025085.1	Protein Homology	CDS	2794086	2795477	+	CWC46_RS12600	CWC46_RS12600	4.10012	3.80684e-07
NZ_CP025085.1	Between_features	intergenic_region	3684042	3684311	-	Intergenic_nt3684042_minus		3.17625	4.61677e-07
NZ_CP025085.1	Between_features	intergenic_region	4235121	4235809	-	Intergenic_nt4235121_minus		3.60652	4.61677e-07
NZ_CP025085.1	Between_features	intergenic_region	1076779	1077063	+	Intergenic_nt1076779_plus		3.65919	4.67177e-07
NZ_CP025085.1	Between_features	intergenic_region	2875554	2876383	+	Intergenic_nt2875554_plus		4.94527	4.68159e-07
NZ_CP025085.1	Between_features	intergenic_region	758125	758496	-	Intergenic_nt758125_minus		3.5745	4.68159e-07
NZ_CP025085.1	Between_features	intergenic_region	2218751	2218924	+	Intergenic_nt2218751_plus		3.75893	5.33321e-07
NZ_CP025085.1	Between_features	intergenic_region	2868784	2870003	-	Intergenic_nt2868784_minus		5.60082	5.36335e-07
NZ_CP025085.1	Between_features	intergenic_region	2875554	2876383	-	Intergenic_nt2875554_minus		5.60082	5.36335e-07
NZ_CP025085.1	Protein Homology	CDS	4269818	4273300	-	CWC46_RS19420	CWC46_RS19420	3.28746	5.74053e-07
NZ_CP025085.1	Protein Homology	CDS	2754520	2756088	+	CWC46_RS12440	CWC46_RS12440	3.34119	5.79615e-07
NZ_CP025085.1	Protein Homology	CDS	3233337	3234221	-	CWC46_RS14695	CWC46_RS14695	3.39167	5.79615e-07
NZ_CP025085.1	Protein Homology	CDS	2617990	2618904	+	CWC46_RS11915	CWC46_RS11915	3.28075	5.9567e-07
NZ_CP025085.1	GeneMarkS+	CDS	2269477	2270214	+	CWC46_RS10550	CWC46_RS10550	3.25066	6.32852e-07
NZ_CP025085.1	Protein Homology	CDS	2188657	2189907	-	CWC46_RS10175	CWC46_RS10175	3.83439	6.6614e-07
NZ_CP025085.1	Protein Homology	CDS	4854116	4854508	-	CWC46_RS22180	CWC46_RS22180	4.07868	6.66696e-07
NZ_CP025085.1	Protein Homology	CDS	184802	185254	+	CWC46_RS00835	aroQ	3.86483	6.93922e-07
NZ_CP025085.1	Protein Homology	CDS	287223	288221	-	CWC46_RS01340	xylF	4.80131	7.49151e-07
NZ_CP025085.1	Protein Homology	CDS	650521	650829	+	CWC46_RS02995	CWC46_RS02995	3.698	7.49151e-07
NZ_CP025085.1	Protein Homology	pseudogene	2470568	2471292	-	CWC46_RS11265	CWC46_RS11265	3.85866	7.65706e-07
NZ_CP025085.1	Protein Homology	CDS	296550	297341	+	CWC46_RS01380	CWC46_RS01380	3.45557	7.82727e-07
NZ_CP025085.1	GeneMarkS+	CDS	3308675	3309127	-	CWC46_RS15080	CWC46_RS15080	4.18339	7.99234e-07
NZ_CP025085.1	Between_features	intergenic_region	1059512	1059590	+	Intergenic_nt1059512_plus		4.19648	8.86206e-07
NZ_CP025085.1	Protein Homology	CDS	459035	461137	+	CWC46_RS02130	CWC46_RS02130	3.31969	9.03332e-07
NZ_CP025085.1	Between_features	intergenic_region	4077138	4077447	+	Intergenic_nt4077138_plus		3.9057	9.2636e-07
NZ_CP025085.1	Protein Homology	CDS	1711353	1712420	+	CWC46_RS07920	CWC46_RS07920	3.57516	9.47127e-07
NZ_CP025085.1	Protein Homology	CDS	3620960	3621682	+	CWC46_RS16565	glnQ	3.36219	1.10272e-06
NZ_CP025085.1	Between_features	intergenic_region	3602486	3603062	-	Intergenic_nt3602486_minus		5.02903	1.10902e-06
NZ_CP025085.1	Between_features	intergenic_region	4690026	4690483	-	Intergenic_nt4690026_minus		4.27791	1.10902e-06
NZ_CP025085.1	Protein Homology	CDS	2662883	2663305	+	CWC46_RS12080	CWC46_RS12080	3.50086	1.17217e-06
NZ_CP025085.1	Protein Homology	CDS	2266937	2268061	+	CWC46_RS10530	CWC46_RS10530	3.31902	1.39403e-06
NZ_CP025085.1	Between_features	intergenic_region	4234409	4234517	-	Intergenic_nt4234409_minus		3.92798	1.4148e-06
NZ_CP025085.1	Between_features	intergenic_region	605528	605641	-	Intergenic_nt605528_minus		3.45432	1.61019e-06
NZ_CP025085.1	Protein Homology	CDS	1673351	1674607	+	CWC46_RS07660	CWC46_RS07660	3.5217	1.86201e-06
NZ_CP025085.1	Protein Homology	CDS	3635295	3636257	-	CWC46_RS16610	CWC46_RS16610	3.38899	1.8671e-06
NZ_CP025085.1	Between_features	intergenic_region	2072530	2072655	-	Intergenic_nt2072530_minus		5.04753	1.92374e-06
NZ_CP025085.1	Protein Homology	CDS	2376166	2377638	+	CWC46_RS10895	CWC46_RS10895	3.61045	1.98977e-06
NZ_CP025085.1	Protein Homology	CDS	4276526	4277548	-	CWC46_RS19445	lpxD	3.34142	1.98977e-06
NZ_CP025085.1	Protein Homology	CDS	577978	579204	+	CWC46_RS02675	CWC46_RS02675	3.44616	2.2776e-06
NZ_CP025085.1	Protein Homology	CDS	145718	146491	-	CWC46_RS00675	bioH	3.61932	2.39542e-06
NZ_CP025085.1	Between_features	intergenic_region	1634812	1635069	+	Intergenic_nt1634812_plus		3.52722	2.4726e-06
NZ_CP025085.1	Between_features	intergenic_region	4824621	4824744	-	Intergenic_nt4824621_minus		4.25779	2.47903e-06
NZ_CP025085.1	Protein Homology	CDS	616159	617061	+	CWC46_RS02830	CWC46_RS02830	3.40006	2.86046e-06
NZ_CP025085.1	Protein Homology	CDS	695895	696893	+	CWC46_RS03195	CWC46_RS03195	3.37064	2.89043e-06
NZ_CP025085.1	Between_features	intergenic_region	4224704	4224836	+	Intergenic_nt4224704_plus		5.00577	2.89043e-06
NZ_CP025085.1	Between_features	intergenic_region	1800624	1800947	+	Intergenic_nt1800624_plus		3.54908	3.00567e-06
NZ_CP025085.1	Protein Homology	CDS	3496266	3497111	-	CWC46_RS15950	CWC46_RS15950	3.26534	3.095e-06
NZ_CP025085.1	Between_features	intergenic_region	3982209	3982455	-	Intergenic_nt3982209_minus		3.32747	3.40607e-06
NZ_CP025085.1	Between_features	intergenic_region	4360019	4360260	+	Intergenic_nt4360019_plus		4.28612	3.55444e-06
NZ_CP025085.1	Protein Homology	CDS	1774772	1775467	+	CWC46_RS08220	CWC46_RS08220	3.7606	3.97323e-06
NZ_CP025085.1	Protein Homology	CDS	1800948	1801133	+	CWC46_RS08310	csrA	3.76831	4.19181e-06
NZ_CP025085.1	Between_features	intergenic_region	16382	16490	-	Intergenic_nt16382_minus		4.52822	4.33925e-06
NZ_CP025085.1	Between_features	intergenic_region	3655745	3656330	-	Intergenic_nt3655745_minus		3.91846	4.33925e-06
NZ_CP025085.1	Protein Homology	CDS	899482	900474	+	CWC46_RS04145	CWC46_RS04145	3.03276	5.10498e-06
NZ_CP025085.1	Between_features	intergenic_region	2489250	2490575	+	Intergenic_nt2489250_plus		3.89722	5.19794e-06
NZ_CP025085.1	Protein Homology	CDS	3365847	3366734	+	CWC46_RS15390	CWC46_RS15390	3.35158	5.6046e-06
NZ_CP025085.1	Between_features	intergenic_region	4064867	4065043	-	Intergenic_nt4064867_minus		5.18955	5.67664e-06
NZ_CP025085.1	Protein Homology	CDS	2680149	2681333	+	CWC46_RS12150	CWC46_RS12150	4.05117	5.79052e-06
NZ_CP025085.1	Protein Homology	CDS	2306723	2308429	+	CWC46_RS10630	CWC46_RS10630	3.11245	6.99156e-06
NZ_CP025085.1	Protein Homology	CDS	265112	265594	-	CWC46_RS01215	CWC46_RS01215	3.07452	6.99319e-06
NZ_CP025085.1	Protein Homology	CDS	3455033	3455893	-	CWC46_RS15790	CWC46_RS15790	3.25591	7.03207e-06
NZ_CP025085.1	Between_features	intergenic_region	1828249	1828508	+	Intergenic_nt1828249_plus		3.97684	7.09459e-06
NZ_CP025085.1	Protein Homology	CDS	3295268	3295579	-	CWC46_RS15015	CWC46_RS15015	4.69755	7.29289e-06
NZ_CP025085.1	Protein Homology	CDS	1160186	1161757	+	CWC46_RS05415	nifA	3.85376	7.31121e-06
NZ_CP025085.1	Protein Homology	CDS	4689600	4690025	-	CWC46_RS21415	CWC46_RS21415	3.51341	7.42367e-06
NZ_CP025085.1	Between_features	intergenic_region	111354	111451	+	Intergenic_nt111354_plus		3.81924	7.42367e-06
NZ_CP025085.1	Protein Homology	CDS	1138165	1141674	-	CWC46_RS05320	nifJ	3.81077	7.48888e-06
NZ_CP025085.1	Protein Homology	CDS	2157177	2157995	+	CWC46_RS10015	gspC	4.16107	7.64686e-06
NZ_CP025085.1	Protein Homology	CDS	1797383	1797856	+	CWC46_RS08300	CWC46_RS08300	3.21488	7.69708e-06
NZ_CP025085.1	Protein Homology	CDS	4819595	4820473	+	CWC46_RS22005	CWC46_RS22005	4.204	8.20826e-06
NZ_CP025085.1	Protein Homology	CDS	4219558	4219842	-	CWC46_RS19175	CWC46_RS19175	3.85276	8.64887e-06
NZ_CP025085.1	Between_features	intergenic_region	4161810	4162142	-	Intergenic_nt4161810_minus		3.88682	8.89233e-06
NZ_CP025085.1	Between_features	intergenic_region	4823559	4823735	-	Intergenic_nt4823559_minus		3.22348	8.92789e-06
NZ_CP025085.1	Protein Homology	CDS	4527985	4528248	-	CWC46_RS20670	CWC46_RS20670	3.38198	8.96615e-06
NZ_CP025085.1	Protein Homology	CDS	1649779	1650261	+	CWC46_RS07545	CWC46_RS07545	3.40047	8.99947e-06
NZ_CP025085.1	Between_features	intergenic_region	4219843	4219947	-	Intergenic_nt4219843_minus		4.53153	8.99947e-06
NZ_CP025085.1	Protein Homology	CDS	2560136	2560684	-	CWC46_RS11675	CWC46_RS11675	3.58999	1.08935e-05
NZ_CP025085.1	Protein Homology	CDS	156130	156450	-	CWC46_RS00715	CWC46_RS00715	3.29588	1.1065e-05
NZ_CP025085.1	Protein Homology	CDS	2589872	2590525	+	CWC46_RS11805	CWC46_RS11805	3.31985	1.13148e-05
NZ_CP025085.1	Between_features	intergenic_region	4460340	4461074	-	Intergenic_nt4460340_minus		3.82665	1.15115e-05
NZ_CP025085.1	Protein Homology	CDS	4486554	4487438	+	CWC46_RS20515	CWC46_RS20515	3.50067	1.23614e-05
NZ_CP025085.1	Protein Homology	CDS	1309453	1310853	-	CWC46_RS06060	tnaA	3.1178	1.36184e-05
NZ_CP025085.1	Protein Homology	CDS	3691082	3693040	-	CWC46_RS16890	CWC46_RS16890	3.43177	1.38902e-05
NZ_CP025085.1	Protein Homology	CDS	3481742	3483400	-	CWC46_RS15880	CWC46_RS15880	3.0669	1.46022e-05
NZ_CP025085.1	Between_features	intergenic_region	579205	579571	-	Intergenic_nt579205_minus		3.91688	1.61523e-05
NZ_CP025085.1	Between_features	intergenic_region	3621683	3621780	-	Intergenic_nt3621683_minus		4.20119	1.62074e-05
NZ_CP025085.1	Protein Homology	CDS	2655565	2657943	+	CWC46_RS12060	CWC46_RS12060	2.84474	1.69309e-05
NZ_CP025085.1	Protein Homology	CDS	1608234	1609226	+	CWC46_RS07370	CWC46_RS07370	2.89189	1.74145e-05
NZ_CP025085.1	Protein Homology	CDS	3303524	3305485	-	CWC46_RS15050	CWC46_RS15050	3.97476	1.74145e-05
NZ_CP025085.1	Protein Homology	CDS	2914470	2915183	+	CWC46_RS13155	CWC46_RS13155	3.05694	1.78435e-05
NZ_CP025085.1	Protein Homology	CDS	3040956	3041759	-	CWC46_RS13675	CWC46_RS13675	3.29783	1.80129e-05
NZ_CP025085.1	Between_features	intergenic_region	1281169	1281264	+	Intergenic_nt1281169_plus		6.27075	1.80883e-05
NZ_CP025085.1	Protein Homology	CDS	2752802	2754346	+	CWC46_RS12435	CWC46_RS12435	3.60308	1.84228e-05
NZ_CP025085.1	Between_features	intergenic_region	1079809	1079874	+	Intergenic_nt1079809_plus		4.62959	1.91915e-05
NZ_CP025085.1	Protein Homology	CDS	4337459	4338175	-	CWC46_RS19705	CWC46_RS19705	3.69679	1.93439e-05
NZ_CP025085.1	Between_features	intergenic_region	908180	908380	+	Intergenic_nt908180_plus		3.64786	2.10416e-05
NZ_CP025085.1	Protein Homology	CDS	861546	862193	+	CWC46_RS03975	CWC46_RS03975	3.82697	2.17491e-05
NZ_CP025085.1	Between_features	intergenic_region	2728273	2728652	+	Intergenic_nt2728273_plus		3.25179	2.33963e-05
NZ_CP025085.1	Protein Homology	CDS	3183516	3184196	+	CWC46_RS14445	CWC46_RS14445	3.25328	2.35698e-05
NZ_CP025085.1	Protein Homology	CDS	4243423	4244400	-	CWC46_RS19310	CWC46_RS19310	3.5384	2.39242e-05
NZ_CP025085.1	Protein Homology	CDS	674321	675286	+	CWC46_RS03120	CWC46_RS03120	2.95023	2.4202e-05
NZ_CP025085.1	Protein Homology	CDS	1323437	1323895	+	CWC46_RS06115	CWC46_RS06115	3.16101	2.4876e-05
NZ_CP025085.1	Protein Homology	CDS	3405002	3406012	-	CWC46_RS15565	CWC46_RS15565	2.87358	2.96916e-05
NZ_CP025085.1	Protein Homology	CDS	284312	285496	-	CWC46_RS01330	CWC46_RS01330	3.39497	3.13713e-05
NZ_CP025085.1	Protein Homology	CDS	4229013	4229945	-	CWC46_RS19235	CWC46_RS19235	4.58785	3.35581e-05
NZ_CP025085.1	Protein Homology	CDS	2852479	2863551	+	CWC46_RS12880	CWC46_RS12880	2.9219	3.58147e-05
NZ_CP025085.1	Protein Homology	CDS	4910143	4910931	-	CWC46_RS22465	cobA	3.69756	3.58147e-05
NZ_CP025085.1	Protein Homology	CDS	767497	768828	-	CWC46_RS03550	hslU	2.7945	3.6327e-05
NZ_CP025085.1	Protein Homology	CDS	887482	888393	+	CWC46_RS04095	xerC	2.83302	3.6327e-05
NZ_CP025085.1	Protein Homology	CDS	343018	343707	-	CWC46_RS01580	CWC46_RS01580	3.34805	3.77502e-05
NZ_CP025085.1	Protein Homology	pseudogene	3413175	3413457	-	CWC46_RS15595	CWC46_RS15595	3.19569	3.77502e-05
NZ_CP025085.1	Protein Homology	CDS	3326474	3327652	+	CWC46_RS15190	CWC46_RS15190	4.08925	3.82493e-05
NZ_CP025085.1	Protein Homology	CDS	3501428	3502357	-	CWC46_RS15975	CWC46_RS15975	3.26501	4.04747e-05
NZ_CP025085.1	Between_features	intergenic_region	265595	265609	-	Intergenic_nt265595_minus		3.90937	4.20093e-05
NZ_CP025085.1	Between_features	intergenic_region	3185304	3185508	+	Intergenic_nt3185304_plus		6.04592	4.26905e-05
NZ_CP025085.1	Protein Homology	CDS	1427537	1428544	-	CWC46_RS06565	type I-F cas7f1	3.2831	4.3618e-05
NZ_CP025085.1	Between_features	intergenic_region	914571	914998	+	Intergenic_nt914571_plus		3.88403	4.58521e-05
NZ_CP025085.1	Protein Homology	CDS	3043750	3045180	-	CWC46_RS13705	CWC46_RS13705	2.66264	4.91478e-05
NZ_CP025085.1	Protein Homology	CDS	2161621	2162847	+	CWC46_RS10030	gspF	3.35542	4.93553e-05
NZ_CP025085.1	Protein Homology	CDS	3606960	3607421	-	CWC46_RS16490	CWC46_RS16490	3.09327	5.00553e-05
NZ_CP025085.1	Protein Homology	CDS	2936542	2937117	+	CWC46_RS13260	CWC46_RS13260	3.06552	5.05953e-05
NZ_CP025085.1	Protein Homology	CDS	3418380	3419909	-	CWC46_RS15630	citF	3.6454	5.0913e-05
NZ_CP025085.1	Protein Homology	CDS	3711600	3712928	-	CWC46_RS16975	CWC46_RS16975	3.2298	5.23969e-05
NZ_CP025085.1	Protein Homology	CDS	4060945	4061631	-	CWC46_RS18510	CWC46_RS18510	2.79688	5.9176e-05
NZ_CP025085.1	Protein Homology	CDS	4097409	4098182	-	CWC46_RS18675	CWC46_RS18675	2.97226	6.60208e-05
NZ_CP025085.1	Between_features	intergenic_region	1542906	1543235	+	Intergenic_nt1542906_plus		3.20279	6.64228e-05
NZ_CP025085.1	Between_features	intergenic_region	1300691	1300836	-	Intergenic_nt1300691_minus		3.2554	6.77211e-05
NZ_CP025085.1	Protein Homology	CDS	2155118	2155753	-	CWC46_RS10010	CWC46_RS10010	3.07548	6.83686e-05
NZ_CP025085.1	Protein Homology	CDS	889194	891356	+	CWC46_RS04105	CWC46_RS04105	2.65653	6.99021e-05
NZ_CP025085.1	Protein Homology	CDS	1299995	1300690	+	CWC46_RS06010	CWC46_RS06010	3.35636	6.99021e-05
NZ_CP025085.1	Protein Homology	CDS	2414573	2415292	-	CWC46_RS11015	CWC46_RS11015	3.78523	7.03643e-05
NZ_CP025085.1	Protein Homology	CDS	4760260	4761993	-	CWC46_RS21715	CWC46_RS21715	2.91179	7.03643e-05
NZ_CP025085.1	Between_features	intergenic_region	3130355	3130438	-	Intergenic_nt3130355_minus		3.59076	7.09636e-05
NZ_CP025085.1	Between_features	intergenic_region	1853798	1853863	-	Intergenic_nt1853798_minus		3.27418	7.15985e-05
NZ_CP025085.1	Between_features	intergenic_region	822546	822640	+	Intergenic_nt822546_plus		3.54455	7.34016e-05
NZ_CP025085.1	Protein Homology	CDS	182960	183961	+	CWC46_RS00825	CWC46_RS00825	3.11473	7.36208e-05
NZ_CP025085.1	Protein Homology	CDS	2112755	2114905	+	CWC46_RS09810	CWC46_RS09810	3.31433	7.36477e-05
NZ_CP025085.1	Between_features	intergenic_region	4774035	4774101	+	Intergenic_nt4774035_plus		5.90088	7.73124e-05
NZ_CP025085.1	Between_features	intergenic_region	3957574	3957788	-	Intergenic_nt3957574_minus		3.65891	7.74632e-05
NZ_CP025085.1	Protein Homology	CDS	3567914	3568621	-	CWC46_RS16275	CWC46_RS16275	3.43292	7.7714e-05
NZ_CP025085.1	Protein Homology	CDS	343787	344794	-	CWC46_RS01585	CWC46_RS01585	3.35026	7.868e-05
NZ_CP025085.1	Protein Homology	CDS	3767627	3769045	-	CWC46_RS17225	ygjG	2.77183	8.30306e-05
NZ_CP025085.1	Protein Homology	CDS	1333365	1334456	+	CWC46_RS06160	murG	2.60163	8.40662e-05
NZ_CP025085.1	Protein Homology	CDS	2154711	2155112	+	CWC46_RS10005	CWC46_RS10005	2.87915	8.50785e-05
NZ_CP025085.1	Between_features	intergenic_region	4768258	4768598	+	Intergenic_nt4768258_plus		5.1686	8.50785e-05
NZ_CP025085.1	Protein Homology	CDS	3182080	3182736	-	CWC46_RS14435	CWC46_RS14435	2.9299	8.53018e-05
NZ_CP025085.1	Protein Homology	CDS	812551	814029	+	CWC46_RS03760	CWC46_RS03760	2.81113	8.62203e-05
NZ_CP025085.1	Protein Homology	CDS	1173316	1173717	-	CWC46_RS05470	CWC46_RS05470	3.52385	9.03768e-05
NZ_CP025085.1	Protein Homology	CDS	4333562	4336687	-	CWC46_RS19700	CWC46_RS19700	3.02949	9.10272e-05
NZ_CP025085.1	Protein Homology	CDS	4171859	4172173	-	CWC46_RS18965	CWC46_RS18965	3.48625	9.27379e-05
NZ_CP025085.1	Protein Homology	CDS	2265762	2266940	+	CWC46_RS10525	CWC46_RS10525	2.73845	0.000105741
NZ_CP025085.1	Protein Homology	CDS	117068	117772	-	CWC46_RS00550	CWC46_RS00550	2.783	0.000106369
NZ_CP025085.1	GeneMarkS+	CDS	3161636	3161878	-	CWC46_RS14265	CWC46_RS14265	3.87638	0.000115962
NZ_CP025085.1	Protein Homology	CDS	4539298	4540458	-	CWC46_RS20700	CWC46_RS20700	2.74433	0.000120832
NZ_CP025085.1	Protein Homology	CDS	1963	3264	+	CWC46_RS00015	CWC46_RS00015	3.02353	0.000129021
NZ_CP025085.1	Between_features	intergenic_region	1276103	1276289	+	Intergenic_nt1276103_plus		3.60251	0.000130609
NZ_CP025085.1	Protein Homology	CDS	4970695	4971690	+	CWC46_RS22750	CWC46_RS22750	3.20638	0.00013199
NZ_CP025085.1	Between_features	intergenic_region	156079	156129	-	Intergenic_nt156079_minus		5.0504	0.000135152
NZ_CP025085.1	Protein Homology	CDS	2163335	2163874	+	CWC46_RS10040	gspH	3.98501	0.000138317
NZ_CP025085.1	Between_features	intergenic_region	724240	724834	+	Intergenic_nt724240_plus		3.24766	0.000139845
NZ_CP025085.1	Between_features	intergenic_region	3008171	3008597	-	Intergenic_nt3008171_minus		3.85936	0.00016024
NZ_CP025085.1	Between_features	intergenic_region	1426687	1426972	+	Intergenic_nt1426687_plus		3.8263	0.000165836
NZ_CP025085.1	Protein Homology	CDS	150212	152656	-	CWC46_RS00695	CWC46_RS00695	2.63942	0.000167062
NZ_CP025085.1	Protein Homology	CDS	3259660	3260472	-	CWC46_RS14800	CWC46_RS14800	3.14028	0.000169037
NZ_CP025085.1	Protein Homology	CDS	4183722	4185170	-	CWC46_RS19025	CWC46_RS19025	2.79639	0.000173205
NZ_CP025085.1	Between_features	intergenic_region	2315836	2315966	+	Intergenic_nt2315836_plus		3.88647	0.000178263
NZ_CP025085.1	Protein Homology	CDS	1565535	1565900	-	CWC46_RS07195	CWC46_RS07195	3.11289	0.000179256
NZ_CP025085.1	Protein Homology	CDS	2282067	2295809	+	CWC46_RS10580	CWC46_RS10580	2.49382	0.000179256
NZ_CP025085.1	Protein Homology	CDS	3256773	3257501	-	CWC46_RS14785	CWC46_RS14785	2.67552	0.000179256
NZ_CP025085.1	Protein Homology	CDS	3656331	3656759	-	CWC46_RS16705	CWC46_RS16705	3.09211	0.000184973
NZ_CP025085.1	Protein Homology	CDS	4433046	4433999	-	CWC46_RS20210	CWC46_RS20210	3.02291	0.000190433
NZ_CP025085.1	Protein Homology	CDS	3180223	3181506	+	CWC46_RS14425	CWC46_RS14425	3.03572	0.00019278
NZ_CP025085.1	GeneMarkS+	CDS	1686525	1687382	+	CWC46_RS07750	CWC46_RS07750	3.15406	0.000194303
NZ_CP025085.1	Protein Homology	CDS	2845192	2845797	+	CWC46_RS12840	CWC46_RS12840	4.95847	0.000194303
NZ_CP025085.1	Between_features	intergenic_region	2559496	2559702	+	Intergenic_nt2559496_plus		4.66463	0.000194303
NZ_CP025085.1	Protein Homology	CDS	2879028	2879678	+	CWC46_RS12965	CWC46_RS12965	3.55534	0.000194612
NZ_CP025085.1	Between_features	intergenic_region	2239791	2240207	+	Intergenic_nt2239791_plus		3.63017	0.000212462
NZ_CP025085.1	Between_features	intergenic_region	3788705	3789172	-	Intergenic_nt3788705_minus		3.28032	0.000217755
NZ_CP025085.1	Between_features	intergenic_region	2052287	2052508	+	Intergenic_nt2052287_plus		5.09408	0.000218016
NZ_CP025085.1	Between_features	intergenic_region	4333505	4333561	-	Intergenic_nt4333505_minus		4.26335	0.000218908
NZ_CP025085.1	GeneMarkS+	CDS	1379324	1380316	-	CWC46_RS06350	CWC46_RS06350	2.7015	0.000219819
NZ_CP025085.1	Between_features	intergenic_region	3454882	3455032	-	Intergenic_nt3454882_minus		3.09242	0.000237316
NZ_CP025085.1	Protein Homology	CDS	908381	909376	+	CWC46_RS04185	CWC46_RS04185	2.62162	0.00025089
NZ_CP025085.1	Protein Homology	CDS	3707447	3708034	+	CWC46_RS16960	CWC46_RS16960	3.78156	0.00025089
NZ_CP025085.1	Between_features	intergenic_region	3481643	3481741	-	Intergenic_nt3481643_minus		3.40856	0.000252356
NZ_CP025085.1	Protein Homology	CDS	1335981	1336901	+	CWC46_RS06170	ddl	2.50314	0.000257261
NZ_CP025085.1	Protein Homology	CDS	278044	278751	-	CWC46_RS01300	CWC46_RS01300	2.75764	0.000269096
NZ_CP025085.1	Protein Homology	CDS	1196198	1197190	+	CWC46_RS05575	CWC46_RS05575	2.78155	0.000271192
NZ_CP025085.1	Protein Homology	CDS	322532	323533	+	CWC46_RS01495	CWC46_RS01495	3.64139	0.000272736
NZ_CP025085.1	Between_features	intergenic_region	3474875	3475068	+	Intergenic_nt3474875_plus		3.04901	0.000272736
NZ_CP025085.1	Protein Homology	CDS	4615894	4617132	-	CWC46_RS21040	CWC46_RS21040	2.80754	0.000282811
NZ_CP025085.1	Protein Homology	CDS	3073500	3074372	-	CWC46_RS13825	CWC46_RS13825	2.95344	0.000285832
NZ_CP025085.1	Protein Homology	CDS	2645210	2647327	+	CWC46_RS12020	CWC46_RS12020	2.48261	0.000303185
NZ_CP025085.1	Between_features	intergenic_region	467070	467222	+	Intergenic_nt467070_plus		3.73733	0.000320839
NZ_CP025085.1	Between_features	intergenic_region	4675885	4676729	+	Intergenic_nt4675885_plus		3.80451	0.000320839
NZ_CP025085.1	Protein Homology	CDS	1415354	1415629	-	CWC46_RS06510	CWC46_RS06510	2.74151	0.000324638
NZ_CP025085.1	Protein Homology	CDS	3130439	3131158	-	CWC46_RS14085	CWC46_RS14085	2.64768	0.000332014
NZ_CP025085.1	Protein Homology	CDS	2772543	2775131	+	CWC46_RS12520	CWC46_RS12520	3.02741	0.000332958
NZ_CP025085.1	Protein Homology	CDS	1788518	1789315	+	CWC46_RS08265	CWC46_RS08265	2.55646	0.0003334
NZ_CP025085.1	Protein Homology	CDS	3128819	3130354	+	CWC46_RS14080	CWC46_RS14080	2.86005	0.0003334
NZ_CP025085.1	Protein Homology	CDS	330534	331742	-	CWC46_RS01530	CWC46_RS01530	3.6993	0.000351049
NZ_CP025085.1	Protein Homology	pseudogene	2876384	2876830	+	CWC46_RS12940	CWC46_RS12940	4.42984	0.000359256
NZ_CP025085.1	Protein Homology	CDS	2818187	2819215	+	CWC46_RS12700	CWC46_RS12700	3.60848	0.000362054
NZ_CP025085.1	Protein Homology	CDS	465351	467069	+	CWC46_RS02150	CWC46_RS02150	2.7026	0.000381494
NZ_CP025085.1	Protein Homology	CDS	259626	260009	-	CWC46_RS01190	CWC46_RS01190	3.09628	0.000387051
NZ_CP025085.1	Between_features	intergenic_region	2652776	2653031	+	Intergenic_nt2652776_plus		2.45466	0.000389068
NZ_CP025085.1	Protein Homology	CDS	4603437	4604117	-	CWC46_RS20985	CWC46_RS20985	2.80866	0.000392959
NZ_CP025085.1	Between_features	intergenic_region	2850534	2850802	+	Intergenic_nt2850534_plus		4.96098	0.000392959
NZ_CP025085.1	Protein Homology	CDS	1679250	1679477	-	CWC46_RS07695	CWC46_RS07695	3.33244	0.000418536
NZ_CP025085.1	Protein Homology	CDS	498511	499284	-	CWC46_RS02290	CWC46_RS02290	2.7739	0.000434924
NZ_CP025085.1	Protein Homology	CDS	2141347	2142168	+	CWC46_RS09925	CWC46_RS09925	3.12101	0.000434924
NZ_CP025085.1	Between_features	intergenic_region	4484587	4484645	-	Intergenic_nt4484587_minus		4.5479	0.000444709
NZ_CP025085.1	Protein Homology	CDS	543163	544638	+	CWC46_RS02490	CWC46_RS02490	2.93195	0.000453605
NZ_CP025085.1	Protein Homology	CDS	2533327	2537076	+	CWC46_RS11575	CWC46_RS11575	2.83341	0.000459539
NZ_CP025085.1	Between_features	intergenic_region	4709867	4710037	-	Intergenic_nt4709867_minus		4.4493	0.000470495
NZ_CP025085.1	Protein Homology	CDS	4324381	4324872	-	CWC46_RS19655	CWC46_RS19655	3.47938	0.000485212
NZ_CP025085.1	Between_features	intergenic_region	782990	783173	+	Intergenic_nt782990_plus		3.7025	0.000488977
NZ_CP025085.1	Protein Homology	CDS	2935887	2936465	+	CWC46_RS13255	CWC46_RS13255	2.5512	0.000504244
NZ_CP025085.1	Protein Homology	CDS	875729	876256	+	CWC46_RS04040	idnK	3.31046	0.000520614
NZ_CP025085.1	Protein Homology	pseudogene	3600415	3600682	-	CWC46_RS16460	CWC46_RS16460	3.47408	0.00052835
NZ_CP025085.1	Between_features	intergenic_region	3356623	3356932	-	Intergenic_nt3356623_minus		3.55776	0.000541526
NZ_CP025085.1	Protein Homology	CDS	2951957	2952811	+	CWC46_RS13340	CWC46_RS13340	2.81667	0.000550086
NZ_CP025085.1	Protein Homology	CDS	2162879	2163328	+	CWC46_RS10035	gspG	3.52635	0.000563787
NZ_CP025085.1	Protein Homology	CDS	78033	78623	+	CWC46_RS00345	CWC46_RS00345	2.83159	0.000570212
NZ_CP025085.1	Protein Homology	CDS	4856432	4856902	+	CWC46_RS22195	CWC46_RS22195	3.42455	0.000581035
NZ_CP025085.1	Protein Homology	CDS	3338302	3339306	-	CWC46_RS15240	CWC46_RS15240	2.75882	0.000582989
NZ_CP025085.1	Between_features	intergenic_region	3809065	3809198	+	Intergenic_nt3809065_plus		4.76858	0.000583451
NZ_CP025085.1	Protein Homology	CDS	3043371	3043760	-	CWC46_RS13700	CWC46_RS13700	2.70595	0.000584738
NZ_CP025085.1	Protein Homology	CDS	4313049	4316618	-	CWC46_RS19625	CWC46_RS19625	2.33885	0.000584738
NZ_CP025085.1	Protein Homology	CDS	479501	482290	-	CWC46_RS02205	CWC46_RS02205	2.77834	0.000592546
NZ_CP025085.1	Protein Homology	CDS	1111720	1112223	-	CWC46_RS05195	CWC46_RS05195	2.87647	0.000593684
NZ_CP025085.1	Protein Homology	CDS	2232541	2233932	+	CWC46_RS10380	CWC46_RS10380	2.88335	0.000618508
NZ_CP025085.1	Protein Homology	CDS	3708061	3709533	+	CWC46_RS16965	CWC46_RS16965	2.86071	0.000618508
NZ_CP025085.1	Between_features	intergenic_region	3383117	3383256	-	Intergenic_nt3383117_minus		4.68468	0.000618508
NZ_CP025085.1	Protein Homology	CDS	4608664	4609254	-	CWC46_RS21005	CWC46_RS21005	3.07876	0.000630516
NZ_CP025085.1	Protein Homology	CDS	1606297	1606923	+	CWC46_RS07360	pcm	2.56622	0.000650186
NZ_CP025085.1	Protein Homology	CDS	4944701	4945912	+	CWC46_RS22625	CWC46_RS22625	2.72304	0.00065484
NZ_CP025085.1	Protein Homology	CDS	3312093	3312428	+	CWC46_RS15115	CWC46_RS15115	3.75132	0.000657286
NZ_CP025085.1	Protein Homology	CDS	222335	222943	-	CWC46_RS01020	CWC46_RS01020	3.04352	0.000679567
NZ_CP025085.1	Protein Homology	CDS	606998	609022	-	CWC46_RS02795	CWC46_RS02795	2.47937	0.000688631
NZ_CP025085.1	Protein Homology	CDS	1677863	1679017	-	CWC46_RS07685	CWC46_RS07685	2.40862	0.000688708
NZ_CP025085.1	Protein Homology	CDS	3070671	3071717	-	CWC46_RS13810	CWC46_RS13810	2.45637	0.000688708
NZ_CP025085.1	Protein Homology	CDS	657382	658428	+	CWC46_RS03030	CWC46_RS03030	2.93057	0.000692959
NZ_CP025085.1	Between_features	intergenic_region	2813263	2813537	-	Intergenic_nt2813263_minus		4.53045	0.000692959
NZ_CP025085.1	Between_features	intergenic_region	1415630	1415989	-	Intergenic_nt1415630_minus		3.29512	0.000699945
NZ_CP025085.1	Between_features	intergenic_region	79206	79313	-	Intergenic_nt79206_minus		3.02036	0.000707181
NZ_CP025085.1	GeneMarkS+	CDS	2681410	2681607	+	CWC46_RS12155	CWC46_RS12155	3.57907	0.000744426
NZ_CP025085.1	Protein Homology	CDS	1944867	1946204	+	CWC46_RS08980	CWC46_RS08980	2.39356	0.000746622
NZ_CP025085.1	Protein Homology	CDS	44057	45136	+	CWC46_RS00185	CWC46_RS00185	2.27506	0.000749459
NZ_CP025085.1	Protein Homology	CDS	1786858	1788354	+	CWC46_RS08260	CWC46_RS08260	2.53182	0.000752249
NZ_CP025085.1	Protein Homology	CDS	3760437	3760970	-	CWC46_RS17180	CWC46_RS17180	3.38332	0.000752249
NZ_CP025085.1	Protein Homology	CDS	1518472	1520061	-	CWC46_RS06980	CWC46_RS06980	3.08239	0.00077333
NZ_CP025085.1	Between_features	intergenic_region	3102864	3104428	-	Intergenic_nt3102864_minus		3.31399	0.000777891
NZ_CP025085.1	Protein Homology	CDS	3943369	3944427	-	CWC46_RS17910	modC	2.65662	0.000789023
NZ_CP025085.1	Between_features	intergenic_region	3418369	3418379	-	Intergenic_nt3418369_minus		5.38995	0.00079201
NZ_CP025085.1	Protein Homology	CDS	4492934	4494508	+	CWC46_RS20545	CWC46_RS20545	3.05035	0.000792848
NZ_CP025085.1	Between_features	intergenic_region	1997373	1997547	-	Intergenic_nt1997373_minus		3.32574	0.0007963
NZ_CP025085.1	Protein Homology	CDS	2947633	2948889	+	CWC46_RS13320	CWC46_RS13320	2.73679	0.000839348
NZ_CP025085.1	Between_features	intergenic_region	1447139	1447458	+	Intergenic_nt1447139_plus		3.83322	0.000844619
NZ_CP025085.1	Protein Homology	CDS	2199101	2199643	-	CWC46_RS10215	CWC46_RS10215	2.87468	0.000864676
NZ_CP025085.1	Protein Homology	CDS	125378	126232	-	CWC46_RS00605	CWC46_RS00605	4.28822	0.000868718
NZ_CP025085.1	Between_features	intergenic_region	3015447	3015713	+	Intergenic_nt3015447_plus		3.37549	0.00087364
NZ_CP025085.1	Protein Homology	CDS	2315967	2316443	+	CWC46_RS10675	CWC46_RS10675	2.56758	0.000891364
NZ_CP025085.1	Protein Homology	CDS	3121700	3122554	-	CWC46_RS14055	CWC46_RS14055	2.30629	0.000904905
NZ_CP025085.1	Protein Homology	CDS	3724470	3724814	+	CWC46_RS17015	CWC46_RS17015	3.58814	0.000923993
NZ_CP025085.1	Protein Homology	CDS	74677	75546	-	CWC46_RS00330	CWC46_RS00330	3.10177	0.000926973
NZ_CP025085.1	Between_features	intergenic_region	1009196	1009208	+	Intergenic_nt1009196_plus		4.19724	0.000956003
NZ_CP025085.1	Between_features	intergenic_region	1543443	1543517	+	Intergenic_nt1543443_plus		2.59472	0.000964083
NZ_CP025085.1	Protein Homology	CDS	3359500	3360237	-	CWC46_RS15350	CWC46_RS15350	2.83289	0.000988082
NZ_CP025085.1	Between_features	intergenic_region	1888961	1889227	-	Intergenic_nt1888961_minus		2.7205	0.00100277
NZ_CP025085.1	Protein Homology	CDS	1434126	1435106	-	CWC46_RS06585	type I-F cas1	2.59529	0.00103546
NZ_CP025085.1	Protein Homology	CDS	3864497	3865189	+	CWC46_RS17625	CWC46_RS17625	3.35605	0.00104783
NZ_CP025085.1	Between_features	intergenic_region	3454209	3454266	-	Intergenic_nt3454209_minus		3.40134	0.00104783
NZ_CP025085.1	Between_features	intergenic_region	1846	1962	+	Intergenic_nt1846_plus		3.12775	0.00106578
NZ_CP025085.1	Protein Homology	CDS	4319518	4322931	-	CWC46_RS19635	CWC46_RS19635	2.28561	0.00110203
NZ_CP025085.1	Between_features	intergenic_region	1171855	1172902	-	Intergenic_nt1171855_minus		2.77499	0.00110474
NZ_CP025085.1	Protein Homology	CDS	4922447	4923166	+	CWC46_RS22525	CWC46_RS22525	3.60412	0.00111345
NZ_CP025085.1	Protein Homology	CDS	1057880	1059511	+	CWC46_RS04970	CWC46_RS04970	2.62137	0.00112465
NZ_CP025085.1	Protein Homology	CDS	3241508	3243175	-	CWC46_RS14725	CWC46_RS14725	2.74931	0.00112856
NZ_CP025085.1	Protein Homology	CDS	2400052	2401134	+	CWC46_RS10985	lacI	2.78394	0.0011414
NZ_CP025085.1	Protein Homology	CDS	3127281	3128531	-	CWC46_RS14075	CWC46_RS14075	2.38783	0.00116693
NZ_CP025085.1	Protein Homology	CDS	891925	892875	+	CWC46_RS04110	CWC46_RS04110	2.91498	0.00119185
NZ_CP025085.1	Protein Homology	CDS	9002	10336	-	CWC46_RS00045	CWC46_RS00045	2.90082	0.00124162
NZ_CP025085.1	Protein Homology	CDS	2309900	2310949	+	CWC46_RS10650	hypB	2.53365	0.00124162
NZ_CP025085.1	Protein Homology	CDS	493385	494671	+	CWC46_RS02260	CWC46_RS02260	2.8711	0.00125433
NZ_CP025085.1	Protein Homology	CDS	1543236	1543442	+	CWC46_RS07105	CWC46_RS07105	2.25477	0.00125433
NZ_CP025085.1	Protein Homology	CDS	4547769	4549076	+	CWC46_RS20745	CWC46_RS20745	2.72317	0.00125773
NZ_CP025085.1	Protein Homology	CDS	3992399	3993358	-	CWC46_RS18150	CWC46_RS18150	2.31942	0.00127726
NZ_CP025085.1	Between_features	intergenic_region	3128532	3128818	+	Intergenic_nt3128532_plus		3.35645	0.00129558
NZ_CP025085.1	Between_features	intergenic_region	2270215	2270464	+	Intergenic_nt2270215_plus		2.59153	0.00129697
NZ_CP025085.1	Protein Homology	CDS	536347	537315	-	CWC46_RS02465	CWC46_RS02465	2.44653	0.00130552
NZ_CP025085.1	Protein Homology	CDS	2060742	2061401	-	CWC46_RS09545	CWC46_RS09545	2.3594	0.00130552
NZ_CP025085.1	Protein Homology	CDS	3735853	3736779	-	CWC46_RS17070	CWC46_RS17070	2.97299	0.00130552
NZ_CP025085.1	Between_features	intergenic_region	1609227	1609318	+	Intergenic_nt1609227_plus		2.73168	0.00134574
NZ_CP025085.1	Between_features	intergenic_region	69394	69766	+	Intergenic_nt69394_plus		2.67411	0.00136934
NZ_CP025085.1	Protein Homology	CDS	637865	640276	+	CWC46_RS02950	gyrB	2.47594	0.00137736
NZ_CP025085.1	Protein Homology	CDS	1515604	1516839	-	CWC46_RS06970	CWC46_RS06970	2.60558	0.00137736
NZ_CP025085.1	Between_features	intergenic_region	2281865	2282066	+	Intergenic_nt2281865_plus		3.84448	0.00140802
NZ_CP025085.1	Protein Homology	CDS	1100303	1101124	-	CWC46_RS05140	CWC46_RS05140	2.89892	0.00141801
NZ_CP025085.1	Protein Homology	CDS	2850803	2852479	+	CWC46_RS12875	CWC46_RS12875	3.79655	0.00141801
NZ_CP025085.1	Protein Homology	CDS	507836	508936	-	CWC46_RS02340	CWC46_RS02340	2.8947	0.00145307
NZ_CP025085.1	Protein Homology	CDS	945331	946593	-	CWC46_RS04325	CWC46_RS04325	2.80958	0.00151833
NZ_CP025085.1	Protein Homology	CDS	3290319	3292088	+	CWC46_RS14985	CWC46_RS14985	2.45571	0.00153268
NZ_CP025085.1	Protein Homology	CDS	624813	625355	+	CWC46_RS02875	CWC46_RS02875	2.73457	0.00154289
NZ_CP025085.1	Protein Homology	CDS	4210119	4210808	-	CWC46_RS19145	phoB	2.38649	0.00154475
NZ_CP025085.1	Protein Homology	CDS	3294167	3294868	-	CWC46_RS15005	CWC46_RS15005	3.06431	0.00154588
NZ_CP025085.1	Between_features	intergenic_region	3234222	3234671	-	Intergenic_nt3234222_minus		3.20752	0.00154588
NZ_CP025085.1	Protein Homology	CDS	2775150	2775380	+	CWC46_RS12525	CWC46_RS12525	3.20182	0.00156478
NZ_CP025085.1	Protein Homology	CDS	3960063	3960686	-	CWC46_RS17990	CWC46_RS17990	3.015	0.00156488
NZ_CP025085.1	Protein Homology	CDS	1029764	1031140	-	CWC46_RS04860	CWC46_RS04860	2.39466	0.00167494
NZ_CP025085.1	Protein Homology	CDS	79314	80648	-	CWC46_RS00355	CWC46_RS00355	2.51599	0.0016922
NZ_CP025085.1	Protein Homology	CDS	1426973	1427527	-	CWC46_RS06560	type I-F cas6f	2.73227	0.00171557
NZ_CP025085.1	Protein Homology	pseudogene	3815861	3818973	+	CWC46_RS17435	lacZ	2.76608	0.00172132
NZ_CP025085.1	Protein Homology	CDS	1150397	1150864	+	CWC46_RS05360	CWC46_RS05360	4.45725	0.00172251
NZ_CP025085.1	Between_features	intergenic_region	4210092	4210118	-	Intergenic_nt4210092_minus		3.65752	0.00177622
NZ_CP025085.1	Protein Homology	CDS	137527	138246	-	CWC46_RS00650	CWC46_RS00650	2.33314	0.00181284
NZ_CP025085.1	Protein Homology	CDS	2948932	2950014	+	CWC46_RS13325	prfA	2.62317	0.00186948
NZ_CP025085.1	Protein Homology	CDS	4938811	4940052	+	CWC46_RS22590	CWC46_RS22590	2.96577	0.00188425
NZ_CP025085.1	Between_features	intergenic_region	4689469	4689599	-	Intergenic_nt4689469_minus		3.32586	0.00190313
NZ_CP025085.1	Protein Homology	CDS	1149025	1150410	+	CWC46_RS05355	nifN	3.42414	0.00190804
NZ_CP025085.1	Protein Homology	CDS	4323346	4323756	-	CWC46_RS19645	CWC46_RS19645	2.6565	0.00191716
NZ_CP025085.1	Protein Homology	CDS	2164952	2165947	+	CWC46_RS10055	CWC46_RS10055	2.87847	0.00196138
NZ_CP025085.1	nhmmer	sRNA	3312434	3312659	+	SraC		4.02385	0.00196181
NZ_CP025085.1	Protein Homology	CDS	496669	497337	-	CWC46_RS02280	CWC46_RS02280	2.72607	0.00198097
NZ_CP025085.1	Between_features	intergenic_region	239962	240322	+	Intergenic_nt239962_plus		3.95094	0.00198097
NZ_CP025085.1	Between_features	intergenic_region	3312429	3312742	+	Intergenic_nt3312429_plus		3.7935	0.00200697
NZ_CP025085.1	Protein Homology	CDS	1070217	1071626	-	CWC46_RS05025	CWC46_RS05025	2.36444	0.00203493
NZ_CP025085.1	Between_features	intergenic_region	3607422	3607628	-	Intergenic_nt3607422_minus		2.15535	0.0020406
NZ_CP025085.1	Protein Homology	CDS	3806914	3809064	+	CWC46_RS17405	CWC46_RS17405	2.50179	0.0020534
NZ_CP025085.1	Between_features	intergenic_region	3735683	3735852	-	Intergenic_nt3735683_minus		4.43928	0.0020534
NZ_CP025085.1	Protein Homology	CDS	170690	174526	-	CWC46_RS00785	CWC46_RS00785	2.12381	0.0020641
NZ_CP025085.1	Protein Homology	CDS	4544431	4544859	+	CWC46_RS20720	CWC46_RS20720	3.25572	0.00208932
NZ_CP025085.1	Protein Homology	CDS	2204480	2206498	-	CWC46_RS10250	CWC46_RS10250	2.28729	0.0021091
NZ_CP025085.1	Protein Homology	CDS	820521	822545	+	CWC46_RS03780	CWC46_RS03780	2.29042	0.00212624
NZ_CP025085.1	Protein Homology	CDS	2163877	2164254	+	CWC46_RS10045	gspI	3.52104	0.00213023
NZ_CP025085.1	Protein Homology	CDS	3507304	3508518	-	CWC46_RS16005	CWC46_RS16005	2.19727	0.00214594
NZ_CP025085.1	Protein Homology	CDS	1370907	1371269	+	CWC46_RS06310	CWC46_RS06310	2.25076	0.00220086
NZ_CP025085.1	Protein Homology	CDS	1840384	1840842	-	CWC46_RS08545	CWC46_RS08545	2.70506	0.00221996
NZ_CP025085.1	Between_features	intergenic_region	3014913	3015173	+	Intergenic_nt3014913_plus		3.81599	0.00234651
NZ_CP025085.1	Protein Homology	CDS	1889228	1890643	-	CWC46_RS08795	gltX	2.20499	0.00250541
NZ_CP025085.1	Protein Homology	CDS	1483231	1484943	+	CWC46_RS06820	CWC46_RS06820	3.13926	0.00255936
NZ_CP025085.1	Protein Homology	CDS	567511	567759	+	CWC46_RS02615	CWC46_RS02615	4.34763	0.00257259
NZ_CP025085.1	Between_features	intergenic_region	3577728	3577786	+	Intergenic_nt3577728_plus		3.80582	0.00257259
NZ_CP025085.1	Protein Homology	CDS	873289	874611	+	CWC46_RS04030	CWC46_RS04030	2.51214	0.00260104
NZ_CP025085.1	Protein Homology	CDS	2728972	2730141	+	CWC46_RS12325	CWC46_RS12325	2.32456	0.00260104
NZ_CP025085.1	Protein Homology	CDS	1508968	1510107	-	CWC46_RS06930	CWC46_RS06930	2.50103	0.00263542
NZ_CP025085.1	Protein Homology	CDS	1259940	1261073	+	CWC46_RS05845	dnaJ	2.03292	0.00268612
NZ_CP025085.1	Protein Homology	CDS	3760970	3762106	-	CWC46_RS17185	CWC46_RS17185	3.11591	0.00287107
NZ_CP025085.1	Protein Homology	CDS	4602085	4603437	-	CWC46_RS20980	CWC46_RS20980	2.28482	0.00287309
NZ_CP025085.1	Protein Homology	CDS	1255485	1256873	+	CWC46_RS05830	ltrA	2.63533	0.00291003
NZ_CP025085.1	Protein Homology	CDS	2060009	2060287	+	CWC46_RS09535	CWC46_RS09535	2.55533	0.00291003
NZ_CP025085.1	Protein Homology	CDS	738032	738496	+	CWC46_RS03400	CWC46_RS03400	2.88039	0.00293626
NZ_CP025085.1	Protein Homology	CDS	1869420	1870577	+	CWC46_RS08695	CWC46_RS08695	2.14928	0.00295845
NZ_CP025085.1	Protein Homology	CDS	914999	915397	+	CWC46_RS04215	CWC46_RS04215	2.43784	0.00303854
NZ_CP025085.1	Protein Homology	CDS	1895828	1897429	-	CWC46_RS08840	CWC46_RS08840	2.56686	0.00305102
NZ_CP025085.1	Protein Homology	CDS	4029516	4030241	+	CWC46_RS18335	artP	2.44757	0.00312648
NZ_CP025085.1	Between_features	intergenic_region	2885552	2885843	-	Intergenic_nt2885552_minus		3.27979	0.00314286
NZ_CP025085.1	Protein Homology	CDS	2670091	2671089	+	CWC46_RS12115	CWC46_RS12115	2.26061	0.0031773
NZ_CP025085.1	Between_features	intergenic_region	3863025	3863176	-	Intergenic_nt3863025_minus		2.89382	0.00322633
NZ_CP025085.1	Between_features	intergenic_region	4164540	4164789	-	Intergenic_nt4164540_minus		2.17048	0.00323265
NZ_CP025085.1	Protein Homology	CDS	1984911	1986488	+	CWC46_RS09175	CWC46_RS09175	2.57278	0.00329264
NZ_CP025085.1	Protein Homology	CDS	285474	287015	-	CWC46_RS01335	CWC46_RS01335	3.0512	0.00342131
NZ_CP025085.1	Protein Homology	CDS	784273	785376	-	CWC46_RS03625	trmA	2.23432	0.0035777
NZ_CP025085.1	Protein Homology	CDS	842186	843514	+	CWC46_RS03880	CWC46_RS03880	2.18824	0.00366527
NZ_CP025085.1	Between_features	intergenic_region	1106703	1107016	+	Intergenic_nt1106703_plus		2.61078	0.00366527
NZ_CP025085.1	Protein Homology	pseudogene	4675130	4675884	+	CWC46_RS21335	CWC46_RS21335	2.66678	0.0036937
NZ_CP025085.1	Protein Homology	CDS	491780	493369	+	CWC46_RS02255	purH	2.59497	0.00377476
NZ_CP025085.1	Protein Homology	CDS	4241860	4242780	+	CWC46_RS19300	CWC46_RS19300	2.66138	0.00377476
NZ_CP025085.1	Protein Homology	CDS	3047899	3048840	-	CWC46_RS13720	CWC46_RS13720	2.11586	0.00381709
NZ_CP025085.1	Protein Homology	CDS	1097938	1099521	+	CWC46_RS05130	CWC46_RS05130	2.46995	0.00383183
NZ_CP025085.1	Protein Homology	CDS	1630264	1631439	-	CWC46_RS07460	CWC46_RS07460	2.63133	0.00385286
NZ_CP025085.1	Protein Homology	CDS	2644004	2645113	-	CWC46_RS12015	CWC46_RS12015	2.67556	0.00394081
NZ_CP025085.1	Protein Homology	CDS	4827505	4828455	-	CWC46_RS22035	CWC46_RS22035	2.20982	0.00399776
NZ_CP025085.1	Protein Homology	CDS	1628709	1630247	-	CWC46_RS07455	emrB	2.58189	0.00401167
NZ_CP025085.1	Protein Homology	CDS	176118	176711	-	CWC46_RS00795	CWC46_RS00795	2.19651	0.00402092
NZ_CP025085.1	Protein Homology	CDS	1388397	1389236	+	CWC46_RS06380	CWC46_RS06380	2.65373	0.00402092
NZ_CP025085.1	Protein Homology	CDS	4280642	4281997	-	CWC46_RS19460	CWC46_RS19460	2.03743	0.00421076
NZ_CP025085.1	Protein Homology	CDS	800729	802255	-	CWC46_RS03710	CWC46_RS03710	3.18234	0.00436029
NZ_CP025085.1	Protein Homology	CDS	4065044	4065757	-	CWC46_RS18525	CWC46_RS18525	2.68079	0.00440089
NZ_CP025085.1	Protein Homology	CDS	2032223	2033026	+	CWC46_RS09430	thiD	2.78414	0.00448315
NZ_CP025085.1	Protein Homology	CDS	4555944	4557140	-	CWC46_RS20770	CWC46_RS20770	2.605	0.00450006
NZ_CP025085.1	Protein Homology	CDS	1861000	1862280	-	CWC46_RS08660	hemL	2.16375	0.00451358
NZ_CP025085.1	Protein Homology	CDS	3086812	3087540	-	CWC46_RS13895	CWC46_RS13895	3.54395	0.00452495
NZ_CP025085.1	Between_features	intergenic_region	3108061	3108187	-	Intergenic_nt3108061_minus		2.89201	0.00452495
NZ_CP025085.1	Protein Homology	CDS	4599756	4601483	+	CWC46_RS20970	CWC46_RS20970	2.03826	0.00457847
NZ_CP025085.1	GeneMarkS+	CDS	2269042	2269467	+	CWC46_RS10545	CWC46_RS10545	2.08274	0.00458595
NZ_CP025085.1	Protein Homology	CDS	4036399	4036869	+	CWC46_RS18370	CWC46_RS18370	2.66995	0.00469875
NZ_CP025085.1	Protein Homology	CDS	2567067	2569610	+	CWC46_RS11705	CWC46_RS11705	2.07352	0.0047618
NZ_CP025085.1	Protein Homology	CDS	3407797	3410049	-	CWC46_RS15575	CWC46_RS15575	2.20216	0.00479794
NZ_CP025085.1	Protein Homology	CDS	1351191	1351637	-	CWC46_RS06245	CWC46_RS06245	4.71354	0.0048024
NZ_CP025085.1	Protein Homology	CDS	4181467	4181958	-	CWC46_RS19010	CWC46_RS19010	2.54934	0.00484756
NZ_CP025085.1	Between_features	intergenic_region	498405	498510	-	Intergenic_nt498405_minus		2.97286	0.00484756
NZ_CP025085.1	Protein Homology	CDS	1779642	1786811	+	CWC46_RS08255	CWC46_RS08255	1.97107	0.00493075
NZ_CP025085.1	Protein Homology	CDS	2256595	2257569	+	CWC46_RS10475	CWC46_RS10475	1.97037	0.00493184
NZ_CP025085.1	Between_features	intergenic_region	3641690	3642161	+	Intergenic_nt3641690_plus		2.87663	0.00495592
NZ_CP025085.1	Protein Homology	CDS	1455505	1456329	+	CWC46_RS06685	CWC46_RS06685	3.55435	0.00497277
NZ_CP025085.1	Protein Homology	CDS	3337376	3338161	+	CWC46_RS15235	CWC46_RS15235	2.67763	0.00497277
NZ_CP025085.1	Protein Homology	pseudogene	3478455	3480730	-	CWC46_RS15865	CWC46_RS15865	2.15968	0.00506482
NZ_CP025085.1	Protein Homology	CDS	3295921	3297477	-	CWC46_RS15020	CWC46_RS15020	2.50864	0.00519156
NZ_CP025085.1	Protein Homology	CDS	100007	101269	-	CWC46_RS00440	murA	2.56606	0.00520165
NZ_CP025085.1	Protein Homology	CDS	2253872	2256598	+	CWC46_RS10470	CWC46_RS10470	1.95745	0.005319
NZ_CP025085.1	Between_features	intergenic_region	294474	294652	-	Intergenic_nt294474_minus		2.55773	0.0053289
NZ_CP025085.1	Protein Homology	CDS	1591188	1592327	+	CWC46_RS07285	CWC46_RS07285	2.07912	0.00536132
NZ_CP025085.1	Protein Homology	CDS	183962	184561	+	CWC46_RS00830	CWC46_RS00830	2.7675	0.00541985
NZ_CP025085.1	Between_features	intergenic_region	1881169	1881765	-	Intergenic_nt1881169_minus		3.8519	0.00564874
NZ_CP025085.1	Protein Homology	CDS	2588856	2589872	+	CWC46_RS11800	CWC46_RS11800	2.62747	0.0056536
NZ_CP025085.1	Between_features	intergenic_region	3290082	3290318	+	Intergenic_nt3290082_plus		3.50796	0.0056536
NZ_CP025085.1	Protein Homology	CDS	4667868	4669799	-	CWC46_RS21305	iolD	1.85059	0.00589715
NZ_CP025085.1	Protein Homology	CDS	711298	712608	+	CWC46_RS03275	CWC46_RS03275	2.24896	0.0060874
NZ_CP025085.1	Protein Homology	CDS	2596689	2597552	+	CWC46_RS11840	CWC46_RS11840	2.42735	0.00617579
NZ_CP025085.1	Protein Homology	CDS	3769340	3770764	-	CWC46_RS17230	patD	2.21483	0.0062569
NZ_CP025085.1	Protein Homology	CDS	577247	577978	+	CWC46_RS02670	CWC46_RS02670	2.55675	0.00627932
NZ_CP025085.1	Between_features	intergenic_region	3767339	3767626	-	Intergenic_nt3767339_minus		2.6709	0.00627932
NZ_CP025085.1	Protein Homology	CDS	1076059	1076778	+	CWC46_RS05045	CWC46_RS05045	2.58909	0.00633201
NZ_CP025085.1	Protein Homology	CDS	3184218	3185030	+	CWC46_RS14450	minD	2.5005	0.0063368
NZ_CP025085.1	Protein Homology	CDS	3439129	3439806	-	CWC46_RS15730	CWC46_RS15730	2.65781	0.00638081
NZ_CP025085.1	Protein Homology	CDS	1185398	1186537	-	CWC46_RS05530	queG	2.31194	0.00647724
NZ_CP025085.1	Protein Homology	CDS	4129050	4130732	+	CWC46_RS18785	CWC46_RS18785	2.16902	0.00647724
NZ_CP025085.1	Protein Homology	CDS	2218925	2219893	+	CWC46_RS10310	CWC46_RS10310	1.97354	0.00661586
NZ_CP025085.1	Protein Homology	CDS	3234672	3236843	-	CWC46_RS14700	CWC46_RS14700	2.10802	0.00664953
NZ_CP025085.1	Protein Homology	CDS	52575	53987	-	CWC46_RS00225	CWC46_RS00225	2.14721	0.00665271
NZ_CP025085.1	Between_features	intergenic_region	3966182	3966355	-	Intergenic_nt3966182_minus		2.34127	0.00665271
NZ_CP025085.1	Protein Homology	CDS	4170263	4171567	-	CWC46_RS18960	CWC46_RS18960	2.03957	0.00676158
NZ_CP025085.1	Protein Homology	CDS	1713283	1713834	+	CWC46_RS07930	CWC46_RS07930	1.93952	0.00677513
NZ_CP025085.1	Protein Homology	CDS	806148	807074	+	CWC46_RS03735	CWC46_RS03735	2.35419	0.00680887
NZ_CP025085.1	Protein Homology	CDS	3173188	3173748	-	CWC46_RS14370	CWC46_RS14370	2.75618	0.00680887
NZ_CP025085.1	Protein Homology	CDS	2563013	2564683	+	CWC46_RS11695	CWC46_RS11695	2.48008	0.0068497
NZ_CP025085.1	Protein Homology	CDS	2604641	2607004	+	CWC46_RS11875	CWC46_RS11875	2.51511	0.0068497
NZ_CP025085.1	Protein Homology	CDS	3966356	3967150	-	CWC46_RS18025	CWC46_RS18025	2.09286	0.00686719
NZ_CP025085.1	Between_features	intergenic_region	4562258	4562781	-	Intergenic_nt4562258_minus		1.81256	0.00686821
NZ_CP025085.1	Between_features	intergenic_region	4596914	4597136	-	Intergenic_nt4596914_minus		2.62382	0.00693481
NZ_CP025085.1	Protein Homology	CDS	1163342	1163857	+	CWC46_RS05425	CWC46_RS05425	4.06887	0.00695009
NZ_CP025085.1	Between_features	intergenic_region	1897430	1897801	+	Intergenic_nt1897430_plus		2.61873	0.00704454
NZ_CP025085.1	Protein Homology	CDS	4186610	4188472	+	CWC46_RS19045	CWC46_RS19045	2.50982	0.00706681
NZ_CP025085.1	Protein Homology	pseudogene	1997548	1997997	-	CWC46_RS09230	soxR	2.2374	0.00708132
NZ_CP025085.1	Between_features	intergenic_region	802256	802607	-	Intergenic_nt802256_minus		4.10313	0.00708132
NZ_CP025085.1	Protein Homology	CDS	1424989	1426686	+	CWC46_RS06555	CWC46_RS06555	2.61017	0.00715711
NZ_CP025085.1	Protein Homology	CDS	769457	770275	-	CWC46_RS03560	ftsN	2.35755	0.00719715
NZ_CP025085.1	Protein Homology	CDS	408739	411006	+	CWC46_RS01905	CWC46_RS01905	2.53688	0.00719833
NZ_CP025085.1	Protein Homology	CDS	2731072	2731398	+	CWC46_RS12335	yciH	2.4888	0.00725819
NZ_CP025085.1	Protein Homology	CDS	3473135	3474874	+	CWC46_RS15845	CWC46_RS15845	2.17297	0.00725819
NZ_CP025085.1	Protein Homology	CDS	4265158	4265631	-	CWC46_RS19385	CWC46_RS19385	2.41196	0.00726352
NZ_CP025085.1	Protein Homology	CDS	1513203	1514195	+	CWC46_RS06960	CWC46_RS06960	3.32881	0.00732994
NZ_CP025085.1	Between_features	intergenic_region	4516831	4517905	+	Intergenic_nt4516831_plus		2.81527	0.00744799
NZ_CP025085.1	Protein Homology	CDS	3401170	3402063	-	CWC46_RS15545	CWC46_RS15545	1.91969	0.00745404
NZ_CP025085.1	Protein Homology	CDS	1339088	1340239	+	CWC46_RS06185	ftsZ	1.92178	0.0074744
NZ_CP025085.1	Between_features	intergenic_region	710992	711297	+	Intergenic_nt710992_plus		2.67534	0.00761571
NZ_CP025085.1	Protein Homology	CDS	4528242	4529288	-	CWC46_RS20675	CWC46_RS20675	2.14414	0.00768827
NZ_CP025085.1	Protein Homology	CDS	1735731	1736642	-	CWC46_RS08050	CWC46_RS08050	2.17251	0.007845
NZ_CP025085.1	Protein Homology	CDS	1193580	1194860	+	CWC46_RS05565	CWC46_RS05565	1.88689	0.00795006
NZ_CP025085.1	Protein Homology	CDS	4175028	4175975	+	CWC46_RS18980	CWC46_RS18980	1.96638	0.00795453
NZ_CP025085.1	Protein Homology	CDS	2928109	2929188	-	CWC46_RS13215	CWC46_RS13215	2.41561	0.00801744
NZ_CP025085.1	Protein Homology	CDS	1897802	1898377	+	CWC46_RS08845	rpoE	1.97271	0.0080484
NZ_CP025085.1	Between_features	intergenic_region	1155840	1156102	+	Intergenic_nt1155840_plus		4.48092	0.0080756
NZ_CP025085.1	Protein Homology	CDS	2799865	2801430	+	CWC46_RS12610	narH	2.67505	0.00811756
NZ_CP025085.1	Protein Homology	CDS	2233929	2234729	+	CWC46_RS10385	CWC46_RS10385	2.54656	0.00818915
NZ_CP025085.1	Between_features	intergenic_region	3131159	3131388	-	Intergenic_nt3131159_minus		2.83944	0.00831818
NZ_CP025085.1	Between_features	intergenic_region	145621	145717	-	Intergenic_nt145621_minus		3.23753	0.00878756
NZ_CP025085.1	Between_features	intergenic_region	4853872	4854115	-	Intergenic_nt4853872_minus		3.37974	0.00893489
NZ_CP025085.1	Protein Homology	CDS	3503433	3503696	+	CWC46_RS15985	CWC46_RS15985	2.65381	0.00894122
NZ_CP025085.1	Protein Homology	CDS	1326928	1328415	+	CWC46_RS06135	CWC46_RS06135	1.86303	0.00899182
NZ_CP025085.1	Protein Homology	CDS	4484646	4485497	-	CWC46_RS20500	CWC46_RS20500	2.75314	0.00899182
NZ_CP025085.1	Protein Homology	CDS	4534620	4537292	-	CWC46_RS20690	CWC46_RS20690	1.82356	0.00901019
NZ_CP025085.1	Protein Homology	CDS	179649	181598	-	CWC46_RS00815	CWC46_RS00815	1.98867	0.00909479
NZ_CP025085.1	Between_features	intergenic_region	3413458	3413843	-	Intergenic_nt3413458_minus		2.86364	0.00909479
NZ_CP025085.1	Protein Homology	CDS	4078519	4080039	+	CWC46_RS18595	CWC46_RS18595	3.00665	0.00912497
NZ_CP025085.1	Between_features	intergenic_region	1854320	1854490	-	Intergenic_nt1854320_minus		2.38356	0.00912497
NZ_CP025085.1	Protein Homology	CDS	3927240	3928145	-	CWC46_RS17850	CWC46_RS17850	2.08467	0.0092877
NZ_CP025085.1	Between_features	intergenic_region	629377	629545	+	Intergenic_nt629377_plus		2.67694	0.00933266
NZ_CP025085.1	Protein Homology	CDS	701982	702974	-	CWC46_RS03225	yhjD	2.51217	0.00943629
NZ_CP025085.1	Between_features	intergenic_region	4521072	4521237	-	Intergenic_nt4521072_minus		2.76103	0.00943629
NZ_CP025085.1	Protein Homology	CDS	1687400	1688140	+	CWC46_RS07755	CWC46_RS07755	2.46851	0.00968687
NZ_CP025085.1	Between_features	intergenic_region	1603329	1603549	+	Intergenic_nt1603329_plus		2.86026	0.00974332
NZ_CP025085.1	Protein Homology	CDS	4521238	4521927	-	CWC46_RS20645	CWC46_RS20645	2.03939	0.00974626
NZ_CP025085.1	Between_features	intergenic_region	3971877	3972010	+	Intergenic_nt3971877_plus		4.04113	0.00976301
NZ_CP025085.1	Between_features	intergenic_region	4030242	4030295	+	Intergenic_nt4030242_plus		3.95343	0.0100869
NZ_CP025085.1	Protein Homology	pseudogene	2877573	2878979	+	CWC46_RS12960	CWC46_RS12960	2.26831	0.010091
NZ_CP025085.1	Protein Homology	CDS	4372701	4373339	-	CWC46_RS19875	CWC46_RS19875	2.07741	0.0101164
NZ_CP025085.1	Protein Homology	CDS	4821684	4823558	-	CWC46_RS22015	CWC46_RS22015	1.86098	0.0101445
NZ_CP025085.1	Protein Homology	CDS	2748721	2749386	+	CWC46_RS12410	CWC46_RS12410	3.03586	0.0102309
NZ_CP025085.1	Protein Homology	CDS	3562666	3563982	-	CWC46_RS16260	CWC46_RS16260	2.01218	0.0102309
NZ_CP025085.1	Protein Homology	CDS	4092136	4093329	-	CWC46_RS18650	CWC46_RS18650	2.27106	0.0102418
NZ_CP025085.1	Protein Homology	CDS	4132868	4134757	-	CWC46_RS18800	CWC46_RS18800	1.98664	0.0102418
NZ_CP025085.1	Between_features	intergenic_region	4723814	4724475	+	Intergenic_nt4723814_plus		2.51221	0.0102418
NZ_CP025085.1	Between_features	intergenic_region	167755	168174	-	Intergenic_nt167755_minus		3.57126	0.0102418
NZ_CP025085.1	Between_features	intergenic_region	126233	126349	-	Intergenic_nt126233_minus		4.39975	0.0102557
NZ_CP025085.1	Protein Homology	CDS	3043043	3043378	-	CWC46_RS13695	CWC46_RS13695	1.99935	0.0103779
NZ_CP025085.1	Protein Homology	CDS	3519880	3521001	+	CWC46_RS16060	CWC46_RS16060	2.32552	0.0103779
NZ_CP025085.1	Protein Homology	CDS	2335459	2338599	+	CWC46_RS10770	CWC46_RS10770	1.94495	0.0104542
NZ_CP025085.1	Protein Homology	CDS	3135652	3135873	+	CWC46_RS14105	CWC46_RS14105	3.07451	0.0105369
NZ_CP025085.1	Protein Homology	CDS	614180	616162	+	CWC46_RS02825	CWC46_RS02825	2.03534	0.0105652
NZ_CP025085.1	Protein Homology	CDS	1668618	1669703	+	CWC46_RS07640	CWC46_RS07640	2.33111	0.0105652
NZ_CP025085.1	Protein Homology	CDS	276947	277711	-	CWC46_RS01295	CWC46_RS01295	2.21751	0.0107406
NZ_CP025085.1	Protein Homology	CDS	238298	239350	-	CWC46_RS01095	CWC46_RS01095	2.26252	0.0107837
NZ_CP025085.1	Protein Homology	CDS	369064	369885	-	CWC46_RS01700	CWC46_RS01700	2.49881	0.0108401
NZ_CP025085.1	Between_features	intergenic_region	2681334	2681409	+	Intergenic_nt2681334_plus		3.63782	0.0108401
NZ_CP025085.1	Protein Homology	CDS	178289	179332	-	CWC46_RS00810	CWC46_RS00810	1.91349	0.01088
NZ_CP025085.1	Protein Homology	CDS	2761013	2762629	+	CWC46_RS12475	CWC46_RS12475	2.14482	0.0108806
NZ_CP025085.1	Protein Homology	CDS	111066	111353	+	CWC46_RS00510	CWC46_RS00510	2.50137	0.0112823
NZ_CP025085.1	Between_features	intergenic_region	3517925	3518920	-	Intergenic_nt3517925_minus		2.97985	0.0112823
NZ_CP025085.1	Between_features	intergenic_region	182741	182959	+	Intergenic_nt182741_plus		2.98477	0.0118262
NZ_CP025085.1	Between_features	intergenic_region	146492	146548	-	Intergenic_nt146492_minus		4.35084	0.0119055
NZ_CP025085.1	GeneMarkS+	CDS	3547871	3548560	-	CWC46_RS16190	CWC46_RS16190	2.88183	0.0121111
NZ_CP025085.1	Protein Homology	CDS	3642162	3643166	+	CWC46_RS16640	CWC46_RS16640	1.97271	0.0122018
NZ_CP025085.1	Between_features	intergenic_region	1769303	1769319	+	Intergenic_nt1769303_plus		4.1789	0.0122962
NZ_CP025085.1	Between_features	intergenic_region	1565394	1565534	-	Intergenic_nt1565394_minus		2.94007	0.0123693
NZ_CP025085.1	Protein Homology	pseudogene	2265035	2265254	+	CWC46_RS10520	CWC46_RS10520	2.33817	0.0124324
NZ_CP025085.1	Protein Homology	CDS	2217196	2218020	+	CWC46_RS10300	CWC46_RS10300	2.1221	0.012456
NZ_CP025085.1	Protein Homology	CDS	1314493	1316061	-	CWC46_RS06085	CWC46_RS06085	2.34771	0.0124843
NZ_CP025085.1	Between_features	intergenic_region	2561934	2562079	+	Intergenic_nt2561934_plus		3.37212	0.012611
NZ_CP025085.1	Protein Homology	CDS	1685803	1686525	+	CWC46_RS07745	CWC46_RS07745	2.32164	0.0127679
NZ_CP025085.1	GeneMarkS+	CDS	2280316	2281653	+	CWC46_RS10570	CWC46_RS10570	1.93404	0.0128984
NZ_CP025085.1	Protein Homology	CDS	3883067	3884086	+	CWC46_RS17660	CWC46_RS17660	3.01222	0.0128984
NZ_CP025085.1	Protein Homology	CDS	3909175	3909924	-	CWC46_RS17785	CWC46_RS17785	2.04586	0.0128984
NZ_CP025085.1	Between_features	intergenic_region	3099645	3100163	+	Intergenic_nt3099645_plus		2.40794	0.0129594
NZ_CP025085.1	Protein Homology	CDS	294653	296191	-	CWC46_RS01375	CWC46_RS01375	1.71431	0.0129678
NZ_CP025085.1	Protein Homology	CDS	1542282	1542905	-	CWC46_RS07100	CWC46_RS07100	2.5164	0.0133827
NZ_CP025085.1	Between_features	intergenic_region	2214820	2214961	-	Intergenic_nt2214820_minus		4.28458	0.0136235
NZ_CP025085.1	Protein Homology	CDS	4824745	4826868	-	CWC46_RS22025	pnp	1.94058	0.0138471
NZ_CP025085.1	Between_features	intergenic_region	63113	63370	-	Intergenic_nt63113_minus		2.71534	0.0140224
NZ_CP025085.1	Between_features	intergenic_region	2556353	2556616	-	Intergenic_nt2556353_minus		3.16133	0.0146329
NZ_CP025085.1	Protein Homology	CDS	3448760	3449494	+	CWC46_RS15760	pflA	1.9344	0.0146353
NZ_CP025085.1	Protein Homology	CDS	3526364	3527389	-	CWC46_RS16095	CWC46_RS16095	4.23834	0.0147689
NZ_CP025085.1	Between_features	intergenic_region	4938737	4938810	+	Intergenic_nt4938737_plus		3.26066	0.0147689
NZ_CP025085.1	Protein Homology	CDS	2915376	2916227	+	CWC46_RS13160	CWC46_RS13160	2.11403	0.0149361
NZ_CP025085.1	Protein Homology	CDS	949829	950230	-	CWC46_RS04340	CWC46_RS04340	4.27379	0.0149494
NZ_CP025085.1	Protein Homology	CDS	1079875	1081416	+	CWC46_RS05055	type I-E cas8e	2.00957	0.0149494
NZ_CP025085.1	Protein Homology	CDS	1279276	1281168	+	CWC46_RS05935	CWC46_RS05935	2.278	0.0150692
NZ_CP025085.1	Protein Homology	CDS	2481003	2483600	+	CWC46_RS11320	acnB	2.20891	0.0151342
NZ_CP025085.1	Protein Homology	CDS	2219978	2221246	+	CWC46_RS10315	CWC46_RS10315	2.00659	0.0152404
NZ_CP025085.1	Protein Homology	CDS	2709686	2710837	-	CWC46_RS12225	CWC46_RS12225	1.85678	0.0152612
NZ_CP025085.1	Between_features	intergenic_region	3656760	3656987	-	Intergenic_nt3656760_minus		2.83018	0.0152612
NZ_CP025085.1	Protein Homology	CDS	1093532	1094434	+	CWC46_RS05110	CWC46_RS05110	2.33196	0.0153134
NZ_CP025085.1	Protein Homology	CDS	2658437	2659540	-	CWC46_RS12070	CWC46_RS12070	2.18903	0.0153703
NZ_CP025085.1	Protein Homology	CDS	4212256	4215939	+	CWC46_RS19155	CWC46_RS19155	2.12399	0.0153703
NZ_CP025085.1	Between_features	intergenic_region	3864062	3864496	+	Intergenic_nt3864062_plus		3.11972	0.0157156
NZ_CP025085.1	Between_features	intergenic_region	2401135	2401456	+	Intergenic_nt2401135_plus		2.24781	0.0157944
NZ_CP025085.1	Between_features	intergenic_region	2731399	2731469	+	Intergenic_nt2731399_plus		3.06078	0.0161847
NZ_CP025085.1	Protein Homology	CDS	1604619	1605116	+	CWC46_RS07350	CWC46_RS07350	1.97178	0.0161931
NZ_CP025085.1	Protein Homology	CDS	3066426	3069023	-	CWC46_RS13795	topA	1.78331	0.016254
NZ_CP025085.1	Protein Homology	CDS	2395909	2397969	+	CWC46_RS10970	CWC46_RS10970	1.82249	0.0163545
NZ_CP025085.1	Protein Homology	CDS	975880	976758	+	CWC46_RS04510	CWC46_RS04510	3.22198	0.0164309
NZ_CP025085.1	Protein Homology	CDS	3534206	3535891	-	CWC46_RS16125	CWC46_RS16125	2.24153	0.0164882
NZ_CP025085.1	Between_features	intergenic_region	3188534	3188739	+	Intergenic_nt3188534_plus		2.93602	0.0164882
NZ_CP025085.1	Protein Homology	CDS	4075107	4075745	+	CWC46_RS18580	CWC46_RS18580	1.94242	0.0167121
NZ_CP025085.1	Protein Homology	CDS	3165986	3166561	-	CWC46_RS14315	CWC46_RS14315	4.1713	0.0170586
NZ_CP025085.1	Between_features	intergenic_region	287016	287222	-	Intergenic_nt287016_minus		4.16836	0.0170586
NZ_CP025085.1	Between_features	intergenic_region	4673348	4673784	-	Intergenic_nt4673348_minus		2.24484	0.0172101
NZ_CP025085.1	Protein Homology	CDS	1241899	1242765	-	CWC46_RS05775	CWC46_RS05775	2.17073	0.0173358
NZ_CP025085.1	Between_features	intergenic_region	3360238	3360496	+	Intergenic_nt3360238_plus		1.8887	0.0176137
NZ_CP025085.1	Protein Homology	CDS	1271715	1272863	+	CWC46_RS05905	CWC46_RS05905	1.91006	0.0179357
NZ_CP025085.1	Between_features	intergenic_region	942146	942552	+	Intergenic_nt942146_plus		2.68034	0.0181281
NZ_CP025085.1	Protein Homology	CDS	3425076	3426719	+	CWC46_RS15660	CWC46_RS15660	2.36234	0.0181323
NZ_CP025085.1	Protein Homology	CDS	4208769	4210091	-	CWC46_RS19140	phoR	2.13794	0.0181323
NZ_CP025085.1	Between_features	intergenic_region	3847678	3848353	-	Intergenic_nt3847678_minus		2.73315	0.0181323
NZ_CP025085.1	Protein Homology	CDS	1028891	1029121	+	CWC46_RS04850	CWC46_RS04850	2.66597	0.0181826
NZ_CP025085.1	Protein Homology	CDS	641776	643776	-	CWC46_RS02960	CWC46_RS02960	2.48648	0.0182664
NZ_CP025085.1	Protein Homology	CDS	2496338	2498026	+	CWC46_RS11375	CWC46_RS11375	1.96355	0.0182664
NZ_CP025085.1	Between_features	intergenic_region	237686	237817	+	Intergenic_nt237686_plus		3.71031	0.0182664
NZ_CP025085.1	Between_features	intergenic_region	1627221	1627457	+	Intergenic_nt1627221_plus		2.8326	0.0183592
NZ_CP025085.1	Protein Homology	CDS	3377203	3378849	+	CWC46_RS15445	CWC46_RS15445	1.78888	0.018432
NZ_CP025085.1	Protein Homology	CDS	181757	182740	+	CWC46_RS00820	CWC46_RS00820	1.89264	0.0186645
NZ_CP025085.1	Protein Homology	CDS	2727541	2728272	+	CWC46_RS12315	CWC46_RS12315	2.44689	0.0186645
NZ_CP025085.1	Between_features	intergenic_region	3033817	3033992	+	Intergenic_nt3033817_plus		3.75529	0.0191092
NZ_CP025085.1	Protein Homology	CDS	2145767	2147014	+	CWC46_RS09955	CWC46_RS09955	2.71132	0.0191192
NZ_CP025085.1	Between_features	intergenic_region	2471293	2471446	-	Intergenic_nt2471293_minus		2.6166	0.0191192
NZ_CP025085.1	Protein Homology	CDS	2720400	2721677	+	CWC46_RS12290	CWC46_RS12290	1.91986	0.0192086
NZ_CP025085.1	Protein Homology	CDS	4925740	4926900	+	CWC46_RS22535	CWC46_RS22535	2.27851	0.0193749
NZ_CP025085.1	Between_features	intergenic_region	885191	885295	+	Intergenic_nt885191_plus		3.65572	0.0193949
NZ_CP025085.1	Between_features	intergenic_region	4276375	4276525	-	Intergenic_nt4276375_minus		2.36629	0.0194366
NZ_CP025085.1	Between_features	intergenic_region	4854509	4854693	-	Intergenic_nt4854509_minus		2.82291	0.0194892
NZ_CP025085.1	Protein Homology	CDS	124815	125378	-	CWC46_RS00600	CWC46_RS00600	3.71089	0.0195018
NZ_CP025085.1	Protein Homology	CDS	687020	689140	+	CWC46_RS03175	bcsA	2.29456	0.0196151
NZ_CP025085.1	Protein Homology	CDS	3823240	3826290	-	CWC46_RS17465	CWC46_RS17465	2.38619	0.0196151
NZ_CP025085.1	Between_features	intergenic_region	2549695	2549745	+	Intergenic_nt2549695_plus		3.43932	0.019688
NZ_CP025085.1	Protein Homology	CDS	2471447	2472367	-	CWC46_RS11270	CWC46_RS11270	2.0468	0.019909
NZ_CP025085.1	Between_features	intergenic_region	1993452	1994343	-	Intergenic_nt1993452_minus		2.74194	0.019909
NZ_CP025085.1	nhmmer	sRNA	1502429	1502519	+	OmrB		2.14089	0.019909
NZ_CP025085.1	Protein Homology	CDS	82324	84663	-	CWC46_RS00370	CWC46_RS00370	1.83726	0.0200072
NZ_CP025085.1	Protein Homology	CDS	967085	968308	+	CWC46_RS04465	CWC46_RS04465	2.01113	0.0210516
NZ_CP025085.1	Protein Homology	CDS	2195513	2197717	+	CWC46_RS10205	CWC46_RS10205	1.68376	0.0210516
NZ_CP025085.1	Protein Homology	CDS	3293811	3294044	+	CWC46_RS15000	CWC46_RS15000	3.05013	0.0213286
NZ_CP025085.1	Protein Homology	CDS	4797856	4798848	+	CWC46_RS21890	CWC46_RS21890	2.54308	0.0216223
NZ_CP025085.1	Between_features	intergenic_region	3364245	3365146	+	Intergenic_nt3364245_plus		2.81178	0.0216748
NZ_CP025085.1	Protein Homology	CDS	659979	661505	+	CWC46_RS03045	CWC46_RS03045	2.03434	0.0218813
NZ_CP025085.1	Protein Homology	CDS	2303412	2304539	+	CWC46_RS10615	CWC46_RS10615	1.70446	0.0218813
NZ_CP025085.1	Protein Homology	CDS	90843	92261	+	CWC46_RS00385	CWC46_RS00385	1.78658	0.0219096
NZ_CP025085.1	Between_features	intergenic_region	2622754	2622918	+	Intergenic_nt2622754_plus		2.67281	0.0219259
NZ_CP025085.1	Between_features	intergenic_region	2147406	2147622	-	Intergenic_nt2147406_minus		2.84445	0.0220352
NZ_CP025085.1	Protein Homology	CDS	1077064	1079808	+	CWC46_RS05050	type I-E cas3	1.84782	0.0224087
NZ_CP025085.1	Protein Homology	CDS	2124776	2126248	+	CWC46_RS09860	CWC46_RS09860	2.47409	0.0224087
NZ_CP025085.1	Protein Homology	CDS	2227659	2228432	+	CWC46_RS10355	CWC46_RS10355	2.03357	0.0224087
NZ_CP025085.1	Protein Homology	CDS	4942163	4943488	+	CWC46_RS22615	CWC46_RS22615	1.97362	0.0224087
NZ_CP025085.1	Between_features	intergenic_region	4060863	4060944	-	Intergenic_nt4060863_minus		2.3129	0.0225199
NZ_CP025085.1	Protein Homology	CDS	1558714	1561569	+	CWC46_RS07175	CWC46_RS07175	1.6787	0.0226931
NZ_CP025085.1	Protein Homology	CDS	591481	592905	+	CWC46_RS02725	CWC46_RS02725	2.38151	0.0227497
NZ_CP025085.1	Protein Homology	CDS	4325043	4325837	-	CWC46_RS19660	CWC46_RS19660	1.9864	0.0228142
NZ_CP025085.1	Protein Homology	CDS	1898428	1899087	+	CWC46_RS08850	CWC46_RS08850	1.68516	0.0229557
NZ_CP025085.1	Between_features	intergenic_region	4757276	4757445	+	Intergenic_nt4757276_plus		2.55939	0.0229557
NZ_CP025085.1	Protein Homology	CDS	3821715	3823172	-	CWC46_RS17460	CWC46_RS17460	2.47821	0.0229664
NZ_CP025085.1	Protein Homology	CDS	384408	385073	+	CWC46_RS01780	CWC46_RS01780	1.78347	0.0230694
NZ_CP025085.1	Protein Homology	CDS	3376186	3376716	+	CWC46_RS15440	CWC46_RS15440	2.7787	0.0230694
NZ_CP025085.1	Protein Homology	CDS	4095578	4096549	-	CWC46_RS18665	CWC46_RS18665	1.85811	0.0230694
NZ_CP025085.1	Between_features	intergenic_region	4833925	4834465	+	Intergenic_nt4833925_plus		3.63117	0.0235498
NZ_CP025085.1	Between_features	intergenic_region	1628550	1628708	+	Intergenic_nt1628550_plus		2.45957	0.0237796
NZ_CP025085.1	Protein Homology	CDS	4074070	4075107	+	CWC46_RS18575	CWC46_RS18575	2.10413	0.0238968
NZ_CP025085.1	Protein Homology	CDS	832340	833470	+	CWC46_RS03820	CWC46_RS03820	1.8771	0.0240651
NZ_CP025085.1	Between_features	intergenic_region	4935185	4935525	+	Intergenic_nt4935185_plus		3.15985	0.0242714
NZ_CP025085.1	Protein Homology	CDS	2394562	2395764	+	CWC46_RS10965	CWC46_RS10965	2.61885	0.0243703
NZ_CP025085.1	Between_features	intergenic_region	3260473	3261110	-	Intergenic_nt3260473_minus		2.4854	0.0243703
NZ_CP025085.1	Protein Homology	CDS	4033680	4034237	+	CWC46_RS18350	CWC46_RS18350	2.072	0.0244002
NZ_CP025085.1	Protein Homology	CDS	4066912	4067790	-	CWC46_RS18535	CWC46_RS18535	2.04979	0.0244002
NZ_CP025085.1	Between_features	intergenic_region	3256754	3256772	-	Intergenic_nt3256754_minus		3.10057	0.0244002
NZ_CP025085.1	Protein Homology	CDS	1567651	1569225	-	CWC46_RS07205	garD	2.16782	0.0245274
NZ_CP025085.1	Protein Homology	CDS	2493633	2495666	+	CWC46_RS11365	CWC46_RS11365	1.68209	0.0245274
NZ_CP025085.1	Protein Homology	CDS	1382767	1385898	+	CWC46_RS06365	CWC46_RS06365	1.73919	0.0250005
NZ_CP025085.1	Protein Homology	CDS	1679538	1680242	-	CWC46_RS07700	CWC46_RS07700	2.16737	0.0251284
NZ_CP025085.1	Protein Homology	CDS	1789417	1790631	+	CWC46_RS08270	CWC46_RS08270	1.68562	0.0251284
NZ_CP025085.1	Protein Homology	CDS	2003176	2003811	+	CWC46_RS09290	CWC46_RS09290	3.06184	0.0252598
NZ_CP025085.1	Between_features	intergenic_region	1606148	1606296	+	Intergenic_nt1606148_plus		2.3619	0.0254163
NZ_CP025085.1	Protein Homology	CDS	4625921	4627642	-	CWC46_RS21095	CWC46_RS21095	2.21854	0.0254656
NZ_CP025085.1	Protein Homology	CDS	525409	526368	-	CWC46_RS02420	CWC46_RS02420	2.10771	0.0256259
NZ_CP025085.1	Protein Homology	pseudogene	606798	607022	-	CWC46_RS02790	CWC46_RS02790	2.46679	0.0259486
NZ_CP025085.1	Protein Homology	CDS	879470	880606	-	CWC46_RS04055	CWC46_RS04055	1.96922	0.0259486
NZ_CP025085.1	Protein Homology	CDS	2187800	2188561	-	CWC46_RS10170	CWC46_RS10170	2.45814	0.0259486
NZ_CP025085.1	Protein Homology	CDS	4161114	4161809	+	CWC46_RS18925	CWC46_RS18925	2.09835	0.0259486
NZ_CP025085.1	Protein Homology	CDS	194744	195439	+	CWC46_RS00890	CWC46_RS00890	2.18694	0.0261264
NZ_CP025085.1	Protein Homology	CDS	1981795	1983180	-	CWC46_RS09165	CWC46_RS09165	1.9121	0.0262351
NZ_CP025085.1	Protein Homology	CDS	3989449	3990105	-	CWC46_RS18135	CWC46_RS18135	1.78189	0.0262952
NZ_CP025085.1	Protein Homology	CDS	4911914	4912732	-	CWC46_RS22475	CWC46_RS22475	2.31076	0.0263778
NZ_CP025085.1	Protein Homology	CDS	1268891	1269841	+	CWC46_RS05890	CWC46_RS05890	1.64709	0.0266025
NZ_CP025085.1	Protein Homology	CDS	3689491	3690513	+	CWC46_RS16885	CWC46_RS16885	2.19675	0.0268751
NZ_CP025085.1	Protein Homology	CDS	237818	238297	-	CWC46_RS01090	CWC46_RS01090	2.33941	0.0269145
NZ_CP025085.1	Protein Homology	CDS	1238252	1240180	+	CWC46_RS05755	CWC46_RS05755	1.83915	0.0273343
NZ_CP025085.1	Between_features	intergenic_region	1359864	1360001	+	Intergenic_nt1359864_plus		2.09062	0.0273343
NZ_CP025085.1	Protein Homology	CDS	921304	922623	-	CWC46_RS04245	CWC46_RS04245	2.54368	0.0276097
NZ_CP025085.1	Protein Homology	CDS	4511012	4511671	-	CWC46_RS20595	CWC46_RS20595	1.89319	0.0276601
NZ_CP025085.1	Protein Homology	CDS	2490576	2490926	+	CWC46_RS11345	CWC46_RS11345	2.25714	0.0277735
NZ_CP025085.1	Between_features	intergenic_region	274816	275042	-	Intergenic_nt274816_minus		2.35082	0.0279954
NZ_CP025085.1	Protein Homology	CDS	1414995	1415357	-	CWC46_RS06505	CWC46_RS06505	1.57687	0.028008
NZ_CP025085.1	Protein Homology	CDS	636761	637846	+	CWC46_RS02945	CWC46_RS02945	1.76251	0.0280578
NZ_CP025085.1	Protein Homology	CDS	4529299	4531860	-	CWC46_RS20680	CWC46_RS20680	1.62769	0.0280981
NZ_CP025085.1	Protein Homology	CDS	1680260	1680928	-	CWC46_RS07705	CWC46_RS07705	2.35597	0.028141
NZ_CP025085.1	Protein Homology	CDS	3758698	3759531	-	CWC46_RS17170	phnC	3.25013	0.028141
NZ_CP025085.1	Between_features	intergenic_region	2211415	2211425	-	Intergenic_nt2211415_minus		3.3762	0.0282891
NZ_CP025085.1	Between_features	intergenic_region	2678211	2678355	-	Intergenic_nt2678211_minus		3.74056	0.0284787
NZ_CP025085.1	Protein Homology	CDS	717502	718428	+	CWC46_RS03305	CWC46_RS03305	2.72365	0.0289376
NZ_CP025085.1	Between_features	intergenic_region	874612	874665	+	Intergenic_nt874612_plus		3.5037	0.0295478
NZ_CP025085.1	Between_features	intergenic_region	68307	68333	-	Intergenic_nt68307_minus		1.98324	0.0296202
NZ_CP025085.1	Protein Homology	CDS	4068510	4068977	+	CWC46_RS18545	CWC46_RS18545	1.70125	0.0297498
NZ_CP025085.1	Protein Homology	CDS	2676813	2678210	+	CWC46_RS12140	CWC46_RS12140	1.88437	0.0299608
NZ_CP025085.1	Protein Homology	CDS	2242092	2243927	+	CWC46_RS10425	CWC46_RS10425	1.80346	0.0301641
NZ_CP025085.1	Between_features	intergenic_region	4820474	4820611	+	Intergenic_nt4820474_plus		3.26793	0.0301923
NZ_CP025085.1	Protein Homology	CDS	831223	832269	+	CWC46_RS03815	CWC46_RS03815	1.94213	0.0304749
NZ_CP025085.1	Protein Homology	CDS	1551519	1551866	+	CWC46_RS07130	CWC46_RS07130	1.67051	0.0304749
NZ_CP025085.1	Protein Homology	CDS	936528	937961	+	CWC46_RS04300	CWC46_RS04300	1.64785	0.0305667
NZ_CP025085.1	Protein Homology	CDS	4744780	4745592	-	CWC46_RS21645	CWC46_RS21645	2.41023	0.0310282
NZ_CP025085.1	Protein Homology	CDS	2512439	2513548	+	CWC46_RS11465	flgI	1.99103	0.0310593
NZ_CP025085.1	GeneMarkS+	CDS	2268165	2268758	+	CWC46_RS10535	CWC46_RS10535	1.70166	0.0316862
NZ_CP025085.1	Protein Homology	CDS	43114	43851	-	CWC46_RS00180	CWC46_RS00180	1.97299	0.0320583
NZ_CP025085.1	Protein Homology	CDS	1265111	1267924	+	CWC46_RS05875	CWC46_RS05875	1.6233	0.0324463
NZ_CP025085.1	Between_features	intergenic_region	4042442	4042558	-	Intergenic_nt4042442_minus		2.96117	0.0325262
NZ_CP025085.1	Protein Homology	CDS	4773048	4774034	+	CWC46_RS21775	CWC46_RS21775	2.11806	0.0325509
NZ_CP025085.1	Protein Homology	CDS	3888907	3889209	-	CWC46_RS17685	CWC46_RS17685	1.72978	0.0327663
NZ_CP025085.1	Protein Homology	CDS	4663916	4665463	-	CWC46_RS21290	CWC46_RS21290	1.45744	0.0333452
NZ_CP025085.1	Between_features	intergenic_region	4529289	4529298	-	Intergenic_nt4529289_minus		3.19139	0.0333452
NZ_CP025085.1	Protein Homology	CDS	2584524	2585453	+	CWC46_RS11775	fabD	1.66327	0.0333848
NZ_CP025085.1	Between_features	intergenic_region	891357	891924	+	Intergenic_nt891357_plus		1.72282	0.0336097
NZ_CP025085.1	Between_features	intergenic_region	1650262	1650339	+	Intergenic_nt1650262_plus		2.16978	0.0340497
NZ_CP025085.1	Protein Homology	CDS	4724476	4729101	+	CWC46_RS21570	CWC46_RS21570	1.62714	0.0340773
NZ_CP025085.1	Between_features	intergenic_region	841711	842185	+	Intergenic_nt841711_plus		2.06509	0.0343411
NZ_CP025085.1	Between_features	intergenic_region	4925144	4925739	-	Intergenic_nt4925144_minus		2.35695	0.0345124
NZ_CP025085.1	Protein Homology	pseudogene	1892336	1893349	-	CWC46_RS08825	CWC46_RS08825	1.98463	0.0346476
NZ_CP025085.1	Protein Homology	CDS	1048153	1049463	+	CWC46_RS04945	CWC46_RS04945	1.53983	0.0347543
NZ_CP025085.1	Protein Homology	CDS	997301	998122	+	CWC46_RS04610	CWC46_RS04610	1.69693	0.0349241
NZ_CP025085.1	Protein Homology	CDS	4682115	4682507	-	CWC46_RS21365	CWC46_RS21365	2.19106	0.0349241
NZ_CP025085.1	Protein Homology	CDS	2301195	2302787	+	CWC46_RS10610	CWC46_RS10610	1.74277	0.0353846
NZ_CP025085.1	Protein Homology	CDS	4853506	4853871	-	CWC46_RS22175	CWC46_RS22175	2.45469	0.0354084
NZ_CP025085.1	GeneMarkS+	CDS	3293148	3293552	+	CWC46_RS14995	CWC46_RS14995	2.44943	0.0355163
NZ_CP025085.1	Protein Homology	CDS	4273974	4275122	-	CWC46_RS19430	CWC46_RS19430	1.70506	0.0360885
NZ_CP025085.1	Protein Homology	CDS	4426382	4427137	-	CWC46_RS20170	CWC46_RS20170	2.656	0.0360885
NZ_CP025085.1	Between_features	intergenic_region	4169886	4170262	-	Intergenic_nt4169886_minus		1.64359	0.0361011
NZ_CP025085.1	Protein Homology	CDS	814104	815588	-	CWC46_RS03765	putP	1.72684	0.0361948
NZ_CP025085.1	Protein Homology	CDS	2338600	2340027	+	CWC46_RS10775	CWC46_RS10775	1.77805	0.0361948
NZ_CP025085.1	Protein Homology	CDS	3932594	3934180	+	CWC46_RS17870	CWC46_RS17870	1.96651	0.0366351
NZ_CP025085.1	Protein Homology	CDS	3524579	3526333	-	CWC46_RS16090	CWC46_RS16090	2.6892	0.0374892
NZ_CP025085.1	Between_features	intergenic_region	650830	650946	+	Intergenic_nt650830_plus		2.69243	0.0374892
NZ_CP025085.1	Protein Homology	CDS	2235443	2236051	+	CWC46_RS10395	CWC46_RS10395	1.78484	0.0376371
NZ_CP025085.1	Protein Homology	CDS	1906159	1906890	+	CWC46_RS08890	CWC46_RS08890	1.83018	0.0378559
NZ_CP025085.1	Protein Homology	CDS	4708220	4709866	-	CWC46_RS21485	CWC46_RS21485	1.90731	0.0383107
NZ_CP025085.1	Between_features	intergenic_region	4775585	4775952	+	Intergenic_nt4775585_plus		2.61289	0.0395572
NZ_CP025085.1	Between_features	intergenic_region	4181347	4181466	-	Intergenic_nt4181347_minus		2.46301	0.0395803
NZ_CP025085.1	Between_features	intergenic_region	2154565	2154710	+	Intergenic_nt2154565_plus		2.52578	0.0400852
NZ_CP025085.1	Protein Homology	CDS	3516248	3517924	-	CWC46_RS16050	CWC46_RS16050	1.86053	0.0402209
NZ_CP025085.1	Protein Homology	pseudogene	1183179	1183703	-	CWC46_RS05520	CWC46_RS05520	2.20364	0.0406253
NZ_CP025085.1	Protein Homology	CDS	4673009	4673347	-	CWC46_RS21325	CWC46_RS21325	2.2403	0.0407793
NZ_CP025085.1	Between_features	intergenic_region	4132622	4132867	-	Intergenic_nt4132622_minus		1.77926	0.0414189
NZ_CP025085.1	Between_features	intergenic_region	1184386	1185397	-	Intergenic_nt1184386_minus		2.33376	0.0418766
NZ_CP025085.1	Protein Homology	CDS	136160	137530	-	CWC46_RS00645	CWC46_RS00645	1.61622	0.0420001
NZ_CP025085.1	Protein Homology	CDS	1096113	1097054	+	CWC46_RS05120	CWC46_RS05120	1.81494	0.042113
NZ_CP025085.1	Protein Homology	CDS	148082	150199	-	CWC46_RS00690	CWC46_RS00690	1.59768	0.0421411
NZ_CP025085.1	Protein Homology	CDS	4503629	4505803	+	CWC46_RS20575	katG	1.83034	0.0421411
NZ_CP025085.1	Protein Homology	CDS	4762799	4763698	-	CWC46_RS21725	xerD	2.10662	0.0424227
NZ_CP025085.1	Between_features	intergenic_region	1250588	1250663	+	Intergenic_nt1250588_plus		2.35226	0.0426811
NZ_CP025085.1	Protein Homology	CDS	750626	751549	+	CWC46_RS03460	CWC46_RS03460	1.99626	0.0428609
NZ_CP025085.1	Between_features	intergenic_region	330190	330533	-	Intergenic_nt330190_minus		2.47558	0.0429404
NZ_CP025085.1	Protein Homology	CDS	4140109	4143459	-	CWC46_RS18840	CWC46_RS18840	1.55873	0.043088
NZ_CP025085.1	Protein Homology	CDS	3352656	3354191	-	CWC46_RS15315	mviN	1.66629	0.0436305
NZ_CP025085.1	GeneMarkS+	CDS	4837156	4838079	+	CWC46_RS22090	CWC46_RS22090	2.80889	0.0437313
NZ_CP025085.1	Protein Homology	CDS	3421209	3422255	-	CWC46_RS15645	citC	2.38416	0.0439595
NZ_CP025085.1	Between_features	intergenic_region	1502137	1502975	+	Intergenic_nt1502137_plus		1.86945	0.0440869
NZ_CP025085.1	Protein Homology	CDS	4368025	4369545	+	CWC46_RS19850	CWC46_RS19850	2.43975	0.0442728
NZ_CP025085.1	Between_features	intergenic_region	4774750	4774975	-	Intergenic_nt4774750_minus		2.5851	0.0442728
NZ_CP025085.1	Protein Homology	CDS	3470052	3471014	+	CWC46_RS15835	CWC46_RS15835	2.08805	0.0444076
NZ_CP025085.1	Between_features	intergenic_region	1628550	1628708	-	Intergenic_nt1628550_minus		2.62121	0.0444076
NZ_CP025085.1	Protein Homology	CDS	2090720	2092222	+	CWC46_RS09700	CWC46_RS09700	1.8896	0.0444553
NZ_CP025085.1	Protein Homology	CDS	3354413	3355306	-	CWC46_RS15320	CWC46_RS15320	1.6138	0.0444553
NZ_CP025085.1	Between_features	intergenic_region	650509	650520	+	Intergenic_nt650509_plus		2.67509	0.0444553
NZ_CP025085.1	Between_features	intergenic_region	3257502	3257585	-	Intergenic_nt3257502_minus		2.55598	0.0452727
NZ_CP025085.1	Between_features	intergenic_region	1099522	1099540	+	Intergenic_nt1099522_plus		3.11621	0.0455764
NZ_CP025085.1	Protein Homology	CDS	288698	290017	+	CWC46_RS01345	xylA	2.34215	0.0458268
NZ_CP025085.1	Protein Homology	pseudogene	4968409	4969021	-	CWC46_RS22735	CWC46_RS22735	1.92538	0.0458268
NZ_CP025085.1	Between_features	intergenic_region	4325838	4325867	-	Intergenic_nt4325838_minus		3.11324	0.0458268
NZ_CP025085.1	Protein Homology	pseudogene	2880286	2881083	+	CWC46_RS12975	CWC46_RS12975	2.53251	0.0460945
NZ_CP025085.1	Protein Homology	CDS	2076211	2077281	-	CWC46_RS09620	CWC46_RS09620	2.16555	0.0463812
NZ_CP025085.1	Protein Homology	CDS	3356038	3356622	-	CWC46_RS15330	CWC46_RS15330	1.65862	0.0471275
NZ_CP025085.1	Protein Homology	CDS	3694723	3695544	+	CWC46_RS16900	CWC46_RS16900	1.83224	0.0471275
NZ_CP025085.1	Protein Homology	CDS	4295218	4295550	-	CWC46_RS19530	CWC46_RS19530	2.29081	0.0471275
NZ_CP025085.1	Between_features	intergenic_region	2720169	2720399	-	Intergenic_nt2720169_minus		2.28841	0.0473904
NZ_CP025085.1	Between_features	intergenic_region	381808	381916	-	Intergenic_nt381808_minus		2.31553	0.0480801
NZ_CP025085.1	Protein Homology	CDS	2549746	2550258	+	CWC46_RS11615	CWC46_RS11615	2.09625	0.0480905
NZ_CP025085.1	Protein Homology	CDS	3849159	3850058	+	CWC46_RS17565	CWC46_RS17565	2.50526	0.0483531
NZ_CP025085.1	Protein Homology	CDS	629038	629376	+	CWC46_RS02905	CWC46_RS02905	1.73406	0.0483583
NZ_CP025085.1	Between_features	intergenic_region	2416513	2417104	+	Intergenic_nt2416513_plus		2.50586	0.0484065
NZ_CP025085.1	Between_features	intergenic_region	4171568	4171858	-	Intergenic_nt4171568_minus		1.61019	0.0484559
NZ_CP025085.1	Protein Homology	CDS	4688938	4689468	-	CWC46_RS21410	CWC46_RS21410	2.30338	0.0484979
NZ_CP025085.1	Between_features	intergenic_region	3410050	3410568	-	Intergenic_nt3410050_minus		2.22552	0.0486792
NZ_CP025085.1	Protein Homology	CDS	691646	695404	+	CWC46_RS03185	CWC46_RS03185	1.6073	0.0487655
NZ_CP025085.1	Protein Homology	CDS	2723882	2726551	+	CWC46_RS12305	acnA	1.59935	0.0488562
NZ_CP025085.1	Protein Homology	CDS	4582622	4583647	-	CWC46_RS20890	CWC46_RS20890	2.73359	0.0488911
NZ_CP025085.1	Protein Homology	CDS	582618	583394	+	CWC46_RS02695	CWC46_RS02695	1.53241	0.0491623
NZ_CP025085.1	Protein Homology	CDS	4002033	4002461	+	CWC46_RS18190	CWC46_RS18190	1.95327	0.0498848
NZ_CP025085.1	Protein Homology	CDS	380482	381123	+	CWC46_RS01755	CWC46_RS01755	2.27233	0.0500788
NZ_CP025085.1	Protein Homology	CDS	1430845	1434129	-	CWC46_RS06580	type I-F cas2-3	1.57096	0.0500788
NZ_CP025085.1	Protein Homology	CDS	4607558	4608457	-	CWC46_RS21000	CWC46_RS21000	1.52226	0.0500788
NZ_CP025085.1	Protein Homology	CDS	4015543	4016766	+	CWC46_RS18250	CWC46_RS18250	1.61687	0.0501907
NZ_CP025085.1	Protein Homology	CDS	353289	353747	-	CWC46_RS01625	CWC46_RS01625	1.95978	0.0503332
NZ_CP025085.1	Between_features	intergenic_region	3621683	3621780	+	Intergenic_nt3621683_plus		2.81044	0.0505033
NZ_CP025085.1	Protein Homology	CDS	4767421	4768257	+	CWC46_RS21745	CWC46_RS21745	2.46591	0.0507092
NZ_CP025085.1	Protein Homology	CDS	1577153	1579915	-	CWC46_RS07240	CWC46_RS07240	1.75823	0.0507315
NZ_CP025085.1	Between_features	intergenic_region	1168041	1168444	+	Intergenic_nt1168041_plus		2.6675	0.0509319
NZ_CP025085.1	Protein Homology	CDS	3406009	3407757	-	CWC46_RS15570	CWC46_RS15570	1.59494	0.0513405
NZ_CP025085.1	Between_features	intergenic_region	4540459	4541380	-	Intergenic_nt4540459_minus		2.67384	0.0513405
NZ_CP025085.1	Protein Homology	CDS	550932	551402	+	CWC46_RS02530	CWC46_RS02530	1.46102	0.0520411
NZ_CP025085.1	Protein Homology	CDS	45082	46503	+	CWC46_RS00190	CWC46_RS00190	1.7972	0.0520677
NZ_CP025085.1	Protein Homology	CDS	3646055	3647161	+	CWC46_RS16655	CWC46_RS16655	1.76347	0.0520677
NZ_CP025085.1	Protein Homology	CDS	1739460	1741844	-	CWC46_RS08080	CWC46_RS08080	1.92134	0.0522042
NZ_CP025085.1	Protein Homology	CDS	523659	524207	+	CWC46_RS02410	CWC46_RS02410	2.23402	0.0522633
NZ_CP025085.1	Protein Homology	CDS	1114703	1116499	-	CWC46_RS05220	CWC46_RS05220	1.5237	0.0537011
NZ_CP025085.1	Between_features	intergenic_region	1891365	1891590	-	Intergenic_nt1891365_minus		3.24943	0.0541008
NZ_CP025085.1	Between_features	intergenic_region	74635	74676	-	Intergenic_nt74635_minus		2.79159	0.0542371
NZ_CP025085.1	Protein Homology	CDS	1724254	1726005	+	CWC46_RS08005	arsA	2.45693	0.0544955
NZ_CP025085.1	Protein Homology	CDS	3669680	3670336	-	CWC46_RS16790	CWC46_RS16790	1.66601	0.0545398
NZ_CP025085.1	Protein Homology	CDS	4053642	4054562	-	CWC46_RS18475	CWC46_RS18475	2.0232	0.0547784
NZ_CP025085.1	Between_features	intergenic_region	2781093	2781440	+	Intergenic_nt2781093_plus		2.80871	0.0547784
NZ_CP025085.1	Protein Homology	CDS	2002307	2003179	+	CWC46_RS09285	CWC46_RS09285	3.22688	0.0550476
NZ_CP025085.1	Protein Homology	CDS	1893578	1894903	-	CWC46_RS08830	CWC46_RS08830	1.81646	0.0551595
NZ_CP025085.1	Protein Homology	CDS	3571365	3571937	+	CWC46_RS16290	CWC46_RS16290	1.48984	0.0555737
NZ_CP025085.1	Protein Homology	CDS	3228010	3229938	-	CWC46_RS14675	CWC46_RS14675	1.40706	0.0565858
NZ_CP025085.1	Protein Homology	CDS	2324170	2325096	+	CWC46_RS10710	CWC46_RS10710	1.43809	0.0567612
NZ_CP025085.1	Protein Homology	CDS	3088199	3089866	+	CWC46_RS13905	CWC46_RS13905	2.23587	0.0577677
NZ_CP025085.1	Between_features	intergenic_region	4336688	4337458	-	Intergenic_nt4336688_minus		2.87962	0.057836
NZ_CP025085.1	Protein Homology	CDS	3279411	3280763	+	CWC46_RS14930	CWC46_RS14930	2.76376	0.0579625
NZ_CP025085.1	Between_features	intergenic_region	494672	494804	-	Intergenic_nt494672_minus		1.99193	0.0579625
NZ_CP025085.1	Protein Homology	CDS	2608107	2609462	-	CWC46_RS11885	CWC46_RS11885	2.43262	0.0580737
NZ_CP025085.1	Protein Homology	CDS	3990934	3992376	-	CWC46_RS18145	CWC46_RS18145	1.57284	0.0580737
NZ_CP025085.1	Protein Homology	CDS	930977	933163	+	CWC46_RS04285	CWC46_RS04285	1.38616	0.0581448
NZ_CP025085.1	Protein Homology	CDS	1334513	1335973	+	CWC46_RS06165	CWC46_RS06165	1.40265	0.0585871
NZ_CP025085.1	Between_features	intergenic_region	4639934	4640616	-	Intergenic_nt4639934_minus		2.07283	0.0585871
NZ_CP025085.1	Between_features	intergenic_region	3338162	3338301	-	Intergenic_nt3338162_minus		2.542	0.058749
NZ_CP025085.1	Protein Homology	CDS	1468375	1469289	+	CWC46_RS06750	CWC46_RS06750	1.88047	0.058795
NZ_CP025085.1	Protein Homology	CDS	3568634	3569890	-	CWC46_RS16280	CWC46_RS16280	2.421	0.0590591
NZ_CP025085.1	Protein Homology	CDS	1647264	1648199	+	CWC46_RS07535	CWC46_RS07535	1.98797	0.0591838
NZ_CP025085.1	Protein Homology	CDS	3437327	3439009	-	CWC46_RS15725	CWC46_RS15725	1.43037	0.0591838
NZ_CP025085.1	Protein Homology	CDS	4599451	4599708	+	CWC46_RS20965	CWC46_RS20965	1.7257	0.0592254
NZ_CP025085.1	Between_features	intergenic_region	225390	225583	+	Intergenic_nt225390_plus		3.19257	0.0603764
NZ_CP025085.1	Between_features	intergenic_region	2747478	2747494	-	Intergenic_nt2747478_minus		3.23846	0.0603764
NZ_CP025085.1	Protein Homology	CDS	111452	111925	+	CWC46_RS00515	CWC46_RS00515	1.77863	0.0603967
NZ_CP025085.1	Protein Homology	CDS	4008418	4008945	+	CWC46_RS18220	CWC46_RS18220	1.50846	0.0605805
NZ_CP025085.1	Between_features	intergenic_region	4608458	4608663	-	Intergenic_nt4608458_minus		1.91223	0.0605805
NZ_CP025085.1	Protein Homology	CDS	3969132	3970286	-	CWC46_RS18040	CWC46_RS18040	1.60765	0.0610064
NZ_CP025085.1	Between_features	intergenic_region	927954	928860	+	Intergenic_nt927954_plus		2.09677	0.0614917
NZ_CP025085.1	Between_features	intergenic_region	3133813	3134352	-	Intergenic_nt3133813_minus		2.59862	0.0617758
NZ_CP025085.1	Protein Homology	CDS	223887	225389	-	CWC46_RS01030	CWC46_RS01030	1.7859	0.0619272
NZ_CP025085.1	Protein Homology	CDS	724835	726190	-	CWC46_RS03335	CWC46_RS03335	2.1711	0.0619465
NZ_CP025085.1	Between_features	intergenic_region	4599709	4599755	+	Intergenic_nt4599709_plus		2.58301	0.0622989
NZ_CP025085.1	Protein Homology	CDS	701728	701925	-	CWC46_RS03220	CWC46_RS03220	2.23501	0.0629122
NZ_CP025085.1	Protein Homology	CDS	1143216	1144664	+	CWC46_RS05330	nifD	2.89195	0.0631097
NZ_CP025085.1	Protein Homology	CDS	117765	118442	-	CWC46_RS00555	CWC46_RS00555	1.52836	0.064741
NZ_CP025085.1	Protein Homology	CDS	220701	222338	-	CWC46_RS01015	ubiB	1.52983	0.0652439
NZ_CP025085.1	Protein Homology	CDS	3925647	3927053	-	CWC46_RS17845	CWC46_RS17845	1.77016	0.065413
NZ_CP025085.1	Between_features	intergenic_region	2053136	2053333	+	Intergenic_nt2053136_plus		2.8793	0.065413
NZ_CP025085.1	Protein Homology	CDS	1547722	1551516	+	CWC46_RS07125	CWC46_RS07125	1.397	0.0659797
NZ_CP025085.1	Protein Homology	CDS	2887659	2889314	+	CWC46_RS13040	CWC46_RS13040	2.86045	0.0662912
NZ_CP025085.1	Between_features	intergenic_region	2136903	2137179	+	Intergenic_nt2136903_plus		1.55716	0.0664766
NZ_CP025085.1	Protein Homology	CDS	583408	584139	+	CWC46_RS02700	phoU	1.63971	0.0666269
NZ_CP025085.1	Protein Homology	CDS	1514369	1515607	-	CWC46_RS06965	CWC46_RS06965	1.94049	0.0666269
NZ_CP025085.1	Protein Homology	CDS	1272878	1276102	+	CWC46_RS05910	carB	1.45165	0.0667598
NZ_CP025085.1	Protein Homology	CDS	2762702	2763685	+	CWC46_RS12480	CWC46_RS12480	1.5153	0.0668942
NZ_CP025085.1	Protein Homology	CDS	2813538	2815031	-	CWC46_RS12685	CWC46_RS12685	2.35552	0.0668942
NZ_CP025085.1	Protein Homology	CDS	1161936	1163342	+	CWC46_RS05420	nifB	1.96132	0.0671101
NZ_CP025085.1	Protein Homology	CDS	3178168	3178836	+	CWC46_RS14405	CWC46_RS14405	2.08979	0.0671101
NZ_CP025085.1	Protein Homology	CDS	3336621	3337379	+	CWC46_RS15230	CWC46_RS15230	1.78333	0.0671101
NZ_CP025085.1	Protein Homology	CDS	4461379	4461684	-	CWC46_RS20390	CWC46_RS20390	1.7093	0.0671101
NZ_CP025085.1	Protein Homology	CDS	4302430	4303635	+	CWC46_RS19570	CWC46_RS19570	1.8877	0.0672445
NZ_CP025085.1	Protein Homology	CDS	904698	905960	+	CWC46_RS04165	CWC46_RS04165	2.14219	0.067265
NZ_CP025085.1	Between_features	intergenic_region	92262	92345	-	Intergenic_nt92262_minus		2.14366	0.0679531
NZ_CP025085.1	Protein Homology	CDS	935147	936430	+	CWC46_RS04295	glgC	1.40784	0.0681524
NZ_CP025085.1	Between_features	intergenic_region	3145694	3145901	-	Intergenic_nt3145694_minus		2.86129	0.0685898
NZ_CP025085.1	Protein Homology	CDS	3178854	3179558	+	CWC46_RS14410	CWC46_RS14410	1.92613	0.0700873
NZ_CP025085.1	Between_features	intergenic_region	1797857	1797995	+	Intergenic_nt1797857_plus		2.14041	0.0700873
NZ_CP025085.1	Between_features	intergenic_region	279993	280469	-	Intergenic_nt279993_minus		1.8743	0.0700873
NZ_CP025085.1	Protein Homology	CDS	597824	598684	+	CWC46_RS02750	CWC46_RS02750	2.29529	0.0701365
NZ_CP025085.1	Between_features	intergenic_region	2762630	2762701	+	Intergenic_nt2762630_plus		2.41693	0.0701365
NZ_CP025085.1	Protein Homology	CDS	955793	956874	-	CWC46_RS04375	CWC46_RS04375	1.93959	0.0710175
NZ_CP025085.1	Protein Homology	CDS	3456523	3458964	-	CWC46_RS15800	CWC46_RS15800	1.49537	0.0711038
NZ_CP025085.1	Protein Homology	CDS	885960	886784	+	CWC46_RS04085	CWC46_RS04085	1.41951	0.0717243
NZ_CP025085.1	Protein Homology	pseudogene	12406	12603	+	CWC46_RS00070	CWC46_RS00070	1.82376	0.0723802
NZ_CP025085.1	Between_features	intergenic_region	4054563	4055202	+	Intergenic_nt4054563_plus		3.09239	0.0725081
NZ_CP025085.1	Protein Homology	CDS	644007	644822	+	CWC46_RS02965	CWC46_RS02965	1.60209	0.0727796
NZ_CP025085.1	Protein Homology	CDS	4165264	4167624	-	CWC46_RS18945	CWC46_RS18945	1.29894	0.0728573
NZ_CP025085.1	Protein Homology	CDS	1852889	1853797	-	CWC46_RS08630	CWC46_RS08630	1.56732	0.0731637
NZ_CP025085.1	Protein Homology	CDS	1104385	1104855	-	CWC46_RS05160	CWC46_RS05160	2.03214	0.0734636
NZ_CP025085.1	Protein Homology	CDS	3301236	3302432	-	CWC46_RS15040	CWC46_RS15040	2.87677	0.0734636
NZ_CP025085.1	Protein Homology	CDS	4520169	4521071	-	CWC46_RS20640	CWC46_RS20640	1.52172	0.0735665
NZ_CP025085.1	Between_features	intergenic_region	2826335	2826438	+	Intergenic_nt2826335_plus		1.97464	0.0738239
NZ_CP025085.1	Between_features	intergenic_region	429584	429794	+	Intergenic_nt429584_plus		2.28241	0.0738505
NZ_CP025085.1	Protein Homology	CDS	2401457	2410054	+	CWC46_RS10990	CWC46_RS10990	1.29437	0.0742887
NZ_CP025085.1	Between_features	intergenic_region	592906	593353	+	Intergenic_nt592906_plus		2.6537	0.0743147
NZ_CP025085.1	Protein Homology	CDS	3131389	3132963	+	CWC46_RS14090	nhaB	1.66392	0.0745602
NZ_CP025085.1	GeneMarkS+	CDS	3162657	3163205	-	CWC46_RS14275	CWC46_RS14275	2.30467	0.0748705
NZ_CP025085.1	Protein Homology	CDS	4641861	4643468	-	CWC46_RS21180	CWC46_RS21180	1.7079	0.0748705
NZ_CP025085.1	Between_features	intergenic_region	3182737	3183100	-	Intergenic_nt3182737_minus		1.9598	0.0748705
NZ_CP025085.1	Between_features	intergenic_region	3476109	3476437	-	Intergenic_nt3476109_minus		1.81707	0.0748705
NZ_CP025085.1	Protein Homology	CDS	4073210	4073836	-	CWC46_RS18570	CWC46_RS18570	1.56931	0.0748737
NZ_CP025085.1	Protein Homology	CDS	1190229	1192124	+	CWC46_RS05550	CWC46_RS05550	1.46971	0.075245
NZ_CP025085.1	Between_features	intergenic_region	907407	907483	+	Intergenic_nt907407_plus		3.13435	0.0752535
NZ_CP025085.1	Protein Homology	CDS	393310	394431	-	CWC46_RS01830	CWC46_RS01830	1.51324	0.0756704
NZ_CP025085.1	Protein Homology	CDS	265610	267034	-	CWC46_RS01220	CWC46_RS01220	1.40463	0.075939
NZ_CP025085.1	Protein Homology	CDS	913509	914570	-	CWC46_RS04210	CWC46_RS04210	1.82922	0.075939
NZ_CP025085.1	Protein Homology	CDS	4031087	4033669	+	CWC46_RS18345	leuS	1.43125	0.0759583
NZ_CP025085.1	Between_features	intergenic_region	1841144	1841814	+	Intergenic_nt1841144_plus		2.05915	0.076037
NZ_CP025085.1	Between_features	intergenic_region	4487439	4487658	+	Intergenic_nt4487439_plus		2.63723	0.0761228
NZ_CP025085.1	Between_features	intergenic_region	1049464	1049510	+	Intergenic_nt1049464_plus		1.77983	0.0763487
NZ_CP025085.1	Protein Homology	CDS	4531857	4534457	-	CWC46_RS20685	CWC46_RS20685	1.43878	0.0768837
NZ_CP025085.1	Between_features	intergenic_region	4957761	4958095	-	Intergenic_nt4957761_minus		2.35103	0.0770032
NZ_CP025085.1	Between_features	intergenic_region	4265632	4265677	-	Intergenic_nt4265632_minus		2.41823	0.077099
NZ_CP025085.1	Between_features	intergenic_region	3294045	3294166	+	Intergenic_nt3294045_plus		2.49465	0.077218
NZ_CP025085.1	Between_features	intergenic_region	71171	71379	-	Intergenic_nt71171_minus		2.53968	0.0772187
NZ_CP025085.1	Protein Homology	CDS	780680	781597	+	CWC46_RS03605	CWC46_RS03605	1.61167	0.077231
NZ_CP025085.1	Protein Homology	CDS	1010661	1012769	+	CWC46_RS04690	fusA	1.2696	0.0772923
NZ_CP025085.1	Protein Homology	CDS	4464560	4465231	+	CWC46_RS20410	CWC46_RS20410	2.065	0.0774128
NZ_CP025085.1	Protein Homology	CDS	3629093	3631402	-	CWC46_RS16590	CWC46_RS16590	1.56069	0.0778223
NZ_CP025085.1	Protein Homology	CDS	1151129	1151953	+	CWC46_RS05365	nifU	2.68083	0.0779071
NZ_CP025085.1	Protein Homology	CDS	3887869	3888834	+	CWC46_RS17680	CWC46_RS17680	1.64197	0.0792447
NZ_CP025085.1	Protein Homology	CDS	398755	399951	+	CWC46_RS01855	CWC46_RS01855	1.58349	0.0794101
NZ_CP025085.1	Protein Homology	CDS	732893	733780	+	CWC46_RS03370	CWC46_RS03370	2.36144	0.0796588
NZ_CP025085.1	Protein Homology	CDS	4802954	4804297	-	CWC46_RS21920	deoA	1.37641	0.0796965
NZ_CP025085.1	Protein Homology	CDS	4400681	4400926	+	CWC46_RS20025	CWC46_RS20025	2.52618	0.0798913
NZ_CP025085.1	Protein Homology	CDS	2135511	2136902	+	CWC46_RS09900	CWC46_RS09900	1.33935	0.0807198
NZ_CP025085.1	Protein Homology	CDS	4091170	4092030	+	CWC46_RS18645	CWC46_RS18645	1.32371	0.0808545
NZ_CP025085.1	Protein Homology	CDS	810650	811390	+	CWC46_RS03750	CWC46_RS03750	1.59571	0.0814425
NZ_CP025085.1	Protein Homology	CDS	1659553	1660806	+	CWC46_RS07600	CWC46_RS07600	2.12967	0.0816456
NZ_CP025085.1	Between_features	intergenic_region	17325	18262	+	Intergenic_nt17325_plus		1.9544	0.0818198
NZ_CP025085.1	Protein Homology	CDS	177206	178192	-	CWC46_RS00805	CWC46_RS00805	1.59054	0.0824192
NZ_CP025085.1	Protein Homology	CDS	3143433	3145160	-	CWC46_RS14155	CWC46_RS14155	1.88604	0.0825417
NZ_CP025085.1	Between_features	intergenic_region	738497	738566	+	Intergenic_nt738497_plus		2.97463	0.0833848
NZ_CP025085.1	Protein Homology	CDS	68334	68756	-	CWC46_RS00295	CWC46_RS00295	1.57112	0.0835697
NZ_CP025085.1	Between_features	intergenic_region	3254407	3254737	+	Intergenic_nt3254407_plus		2.60695	0.0835697
NZ_CP025085.1	Between_features	intergenic_region	2555002	2555437	+	Intergenic_nt2555002_plus		2.23343	0.0838034
NZ_CP025085.1	Protein Homology	CDS	122572	123879	-	CWC46_RS00585	CWC46_RS00585	1.73436	0.0839395
NZ_CP025085.1	Protein Homology	CDS	4963543	4964403	+	CWC46_RS22710	CWC46_RS22710	1.80991	0.0839943
NZ_CP025085.1	Between_features	intergenic_region	4323757	4323781	-	Intergenic_nt4323757_minus		2.4532	0.0851868
NZ_CP025085.1	Protein Homology	CDS	18263	21550	+	CWC46_RS00105	CWC46_RS00105	1.4733	0.0853344
NZ_CP025085.1	Protein Homology	CDS	3777360	3777986	+	CWC46_RS17260	CWC46_RS17260	2.20401	0.0853474
NZ_CP025085.1	Protein Homology	CDS	4392349	4395168	-	CWC46_RS19980	CWC46_RS19980	2.56656	0.0856856
NZ_CP025085.1	Protein Homology	CDS	2085518	2086879	+	CWC46_RS09670	CWC46_RS09670	1.57348	0.0861939
NZ_CP025085.1	Protein Homology	CDS	3340111	3341160	-	CWC46_RS15250	CWC46_RS15250	1.43377	0.086466
NZ_CP025085.1	Protein Homology	CDS	2240208	2240663	+	CWC46_RS10410	CWC46_RS10410	1.73932	0.0883031
NZ_CP025085.1	Protein Homology	CDS	984379	985248	-	CWC46_RS04545	CWC46_RS04545	1.67261	0.0887038
NZ_CP025085.1	Protein Homology	CDS	4338612	4339331	-	CWC46_RS19715	CWC46_RS19715	1.6031	0.0892768
NZ_CP025085.1	Between_features	intergenic_region	2418053	2418703	+	Intergenic_nt2418053_plus		2.05491	0.0892768
NZ_CP025085.1	Protein Homology	CDS	2788485	2789534	-	CWC46_RS12580	CWC46_RS12580	1.99641	0.0893595
NZ_CP025085.1	Protein Homology	CDS	3614477	3615646	-	CWC46_RS16530	CWC46_RS16530	1.56814	0.0897646
NZ_CP025085.1	Between_features	intergenic_region	624472	624812	+	Intergenic_nt624472_plus		2.30128	0.0910956
NZ_CP025085.1	Protein Homology	CDS	4350593	4351462	-	CWC46_RS19770	CWC46_RS19770	2.55746	0.0911512
NZ_CP025085.1	Protein Homology	CDS	667025	668638	+	CWC46_RS03075	CWC46_RS03075	1.50553	0.0912492
NZ_CP025085.1	Protein Homology	CDS	3387326	3388447	-	CWC46_RS15495	CWC46_RS15495	1.40272	0.0917451
NZ_CP025085.1	Protein Homology	CDS	3971472	3971876	-	CWC46_RS18055	ybgC	1.35791	0.0924361
NZ_CP025085.1	Between_features	intergenic_region	1858276	1858378	+	Intergenic_nt1858276_plus		2.36581	0.0924361
NZ_CP025085.1	Between_features	intergenic_region	2584506	2584523	+	Intergenic_nt2584506_plus		2.92881	0.0924361
NZ_CP025085.1	Protein Homology	CDS	715502	715906	-	CWC46_RS03295	panM	1.93456	0.0936306
NZ_CP025085.1	Protein Homology	CDS	1178308	1179603	-	CWC46_RS05500	CWC46_RS05500	1.86265	0.0938127
NZ_CP025085.1	Protein Homology	CDS	673554	674318	+	CWC46_RS03115	srlR	1.45645	0.0946814
NZ_CP025085.1	Between_features	intergenic_region	3404951	3405001	-	Intergenic_nt3404951_minus		2.75278	0.0947176
NZ_CP025085.1	Between_features	intergenic_region	214050	214192	-	Intergenic_nt214050_minus		1.95908	0.0949064
NZ_CP025085.1	Protein Homology	CDS	96795	97199	+	CWC46_RS00425	CWC46_RS00425	1.54728	0.0954254
NZ_CP025085.1	Protein Homology	CDS	219849	220355	-	CWC46_RS01005	CWC46_RS01005	1.41423	0.0954254
NZ_CP025085.1	Protein Homology	pseudogene	2870004	2870330	+	CWC46_RS12910	CWC46_RS12910	2.68005	0.0954254
NZ_CP025085.1	Between_features	intergenic_region	4682972	4683208	-	Intergenic_nt4682972_minus		2.23009	0.0954254
NZ_CP025085.1	Between_features	intergenic_region	2936466	2936541	+	Intergenic_nt2936466_plus		2.09018	0.097225
NZ_CP025085.1	Protein Homology	CDS	1627458	1628549	+	CWC46_RS07450	CWC46_RS07450	1.3997	0.0974171
NZ_CP025085.1	GeneMarkS+	CDS	123908	124282	-	CWC46_RS00590	CWC46_RS00590	2.58222	0.0977293
NZ_CP025085.1	Protein Homology	CDS	3389633	3391333	-	CWC46_RS15510	CWC46_RS15510	1.28969	0.0977293
NZ_CP025085.1	Protein Homology	CDS	3603063	3603755	-	CWC46_RS16470	CWC46_RS16470	2.58222	0.0977293
NZ_CP025085.1	Protein Homology	CDS	4051640	4052767	+	CWC46_RS18460	dapE	1.59209	0.0987653
NZ_CP025085.1	Protein Homology	CDS	1934846	1935739	+	CWC46_RS08950	murQ	1.81103	0.0988214
NZ_CP025085.1	Protein Homology	CDS	1213854	1215830	+	CWC46_RS05665	CWC46_RS05665	1.47064	0.0995145
NZ_CP025085.1	Protein Homology	CDS	1904423	1905328	+	CWC46_RS08880	CWC46_RS08880	1.40527	0.0995145
NZ_CP025085.1	Protein Homology	CDS	269582	269929	-	CWC46_RS01245	CWC46_RS01245	1.55384	0.0999452
NZ_CP025085.1	Protein Homology	CDS	1223113	1224000	-	CWC46_RS05695	CWC46_RS05695	1.36878	0.100371
NZ_CP025085.1	Between_features	intergenic_region	1556237	1556321	-	Intergenic_nt1556237_minus		2.0715	0.100371
NZ_CP025085.1	Protein Homology	CDS	4339492	4340559	+	CWC46_RS19720	CWC46_RS19720	1.55741	0.101135
NZ_CP025085.1	Protein Homology	CDS	1323898	1324839	+	CWC46_RS06120	CWC46_RS06120	1.25749	0.101226
NZ_CP025085.1	Protein Homology	CDS	107713	108282	+	CWC46_RS00490	lptC	1.67054	0.101238
NZ_CP025085.1	Protein Homology	CDS	1819401	1821974	+	CWC46_RS08430	CWC46_RS08430	1.17484	0.101792
NZ_CP025085.1	Between_features	intergenic_region	2681608	2682189	+	Intergenic_nt2681608_plus		2.4349	0.101963
NZ_CP025085.1	Between_features	intergenic_region	824429	824945	+	Intergenic_nt824429_plus		1.76065	0.102088
NZ_CP025085.1	Protein Homology	CDS	2218088	2218750	+	CWC46_RS10305	CWC46_RS10305	1.62157	0.102277
NZ_CP025085.1	Between_features	intergenic_region	1014023	1014198	+	Intergenic_nt1014023_plus		1.58723	0.103684
NZ_CP025085.1	Protein Homology	CDS	4777553	4780426	-	CWC46_RS21795	CWC46_RS21795	1.22578	0.104092
NZ_CP025085.1	Protein Homology	CDS	3412717	3413175	-	CWC46_RS15590	CWC46_RS15590	1.48536	0.104411
NZ_CP025085.1	Protein Homology	CDS	1035241	1035714	+	CWC46_RS04885	CWC46_RS04885	1.41071	0.105273
NZ_CP025085.1	nhmmer	sRNA	744517	744574	+	STnc870		1.42976	0.105662
NZ_CP025085.1	Protein Homology	CDS	4219948	4220469	-	CWC46_RS19180	CWC46_RS19180	1.55121	0.105916
NZ_CP025085.1	Protein Homology	CDS	4034234	4035268	+	CWC46_RS18355	CWC46_RS18355	1.67479	0.106477
NZ_CP025085.1	Protein Homology	CDS	98870	99931	+	CWC46_RS00435	CWC46_RS00435	1.43199	0.106635
NZ_CP025085.1	Protein Homology	CDS	3812273	3813565	+	CWC46_RS17420	CWC46_RS17420	1.58018	0.108196
NZ_CP025085.1	Protein Homology	CDS	4932584	4933204	-	CWC46_RS22565	CWC46_RS22565	1.24968	0.108494
NZ_CP025085.1	Between_features	intergenic_region	184562	184801	+	Intergenic_nt184562_plus		2.07765	0.108494
NZ_CP025085.1	Protein Homology	CDS	776106	778541	+	CWC46_RS03590	metL	1.28897	0.108595
NZ_CP025085.1	Protein Homology	CDS	2674864	2676813	+	CWC46_RS12135	CWC46_RS12135	1.79775	0.108595
NZ_CP025085.1	Between_features	intergenic_region	1739161	1739459	+	Intergenic_nt1739161_plus		1.8296	0.108759
NZ_CP025085.1	Between_features	intergenic_region	3196645	3196875	+	Intergenic_nt3196645_plus		2.22921	0.108759
NZ_CP025085.1	Between_features	intergenic_region	3844541	3844952	+	Intergenic_nt3844541_plus		2.11312	0.108759
NZ_CP025085.1	Protein Homology	CDS	3175027	3175218	+	CWC46_RS14390	CWC46_RS14390	1.79347	0.109789
NZ_CP025085.1	Between_features	intergenic_region	1399976	1402025	+	Intergenic_nt1399976_plus		1.60171	0.109789
NZ_CP025085.1	Between_features	intergenic_region	771400	771671	-	Intergenic_nt771400_minus		1.85985	0.109789
NZ_CP025085.1	Between_features	intergenic_region	4061632	4062354	-	Intergenic_nt4061632_minus		1.47796	0.109789
NZ_CP025085.1	Protein Homology	CDS	1457977	1458969	+	CWC46_RS06700	CWC46_RS06700	1.62974	0.110184
NZ_CP025085.1	Protein Homology	CDS	2623432	2624448	+	CWC46_RS11945	lplA	1.48511	0.110745
NZ_CP025085.1	Protein Homology	CDS	980494	981969	+	CWC46_RS04530	astD	1.36078	0.110952
NZ_CP025085.1	Protein Homology	CDS	1391933	1393900	+	CWC46_RS06395	CWC46_RS06395	1.68945	0.111574
NZ_CP025085.1	Protein Homology	CDS	425540	428179	-	CWC46_RS01975	CWC46_RS01975	1.34467	0.113856
NZ_CP025085.1	Between_features	intergenic_region	52412	52574	-	Intergenic_nt52412_minus		2.16931	0.113856
NZ_CP025085.1	Protein Homology	CDS	2140582	2141334	+	CWC46_RS09920	CWC46_RS09920	1.79026	0.114203
NZ_CP025085.1	Protein Homology	CDS	2425112	2426707	+	CWC46_RS11065	CWC46_RS11065	2.15707	0.114442
NZ_CP025085.1	Protein Homology	CDS	169198	170643	-	CWC46_RS00780	CWC46_RS00780	1.25806	0.114505
NZ_CP025085.1	Protein Homology	CDS	3404768	3404950	-	CWC46_RS15560	CWC46_RS15560	2.42289	0.11535
NZ_CP025085.1	Protein Homology	CDS	4251965	4256158	-	CWC46_RS19340	nirD	1.52792	0.11535
NZ_CP025085.1	Between_features	intergenic_region	2663306	2664035	+	Intergenic_nt2663306_plus		1.76995	0.11535
NZ_CP025085.1	Protein Homology	CDS	1728713	1730035	-	CWC46_RS08030	CWC46_RS08030	2.59411	0.115469
NZ_CP025085.1	Protein Homology	CDS	3636582	3637262	+	CWC46_RS16615	CWC46_RS16615	1.9734	0.115629
NZ_CP025085.1	Protein Homology	CDS	3324220	3326256	-	CWC46_RS15185	CWC46_RS15185	1.59826	0.116276
NZ_CP025085.1	Between_features	intergenic_region	3403619	3404018	-	Intergenic_nt3403619_minus		1.73909	0.118906
NZ_CP025085.1	Protein Homology	CDS	1300837	1301598	+	CWC46_RS06015	CWC46_RS06015	1.37153	0.118957
NZ_CP025085.1	Protein Homology	CDS	1970876	1972048	+	CWC46_RS09110	CWC46_RS09110	1.40977	0.118957
NZ_CP025085.1	Protein Homology	CDS	3404019	3404771	-	CWC46_RS15555	CWC46_RS15555	1.5171	0.118957
NZ_CP025085.1	Between_features	intergenic_region	664413	664719	+	Intergenic_nt664413_plus		1.2285	0.118957
NZ_CP025085.1	Protein Homology	CDS	1990121	1990789	+	CWC46_RS09195	CWC46_RS09195	1.72941	0.121077
NZ_CP025085.1	Protein Homology	CDS	152703	153461	-	CWC46_RS00700	CWC46_RS00700	1.40671	0.121089
NZ_CP025085.1	Protein Homology	CDS	1992370	1993451	+	CWC46_RS09205	CWC46_RS09205	1.68826	0.121089
NZ_CP025085.1	Protein Homology	CDS	2621983	2622753	+	CWC46_RS11935	CWC46_RS11935	1.41562	0.121475
NZ_CP025085.1	Protein Homology	CDS	3305482	3305883	-	CWC46_RS15055	CWC46_RS15055	2.55884	0.122016
NZ_CP025085.1	Protein Homology	CDS	4323782	4324387	-	CWC46_RS19650	CWC46_RS19650	1.54649	0.122016
NZ_CP025085.1	Protein Homology	CDS	2510008	2510766	+	CWC46_RS11450	flgF	1.39458	0.122192
NZ_CP025085.1	Protein Homology	CDS	1579975	1581303	+	CWC46_RS07245	CWC46_RS07245	1.27259	0.122284
NZ_CP025085.1	Protein Homology	CDS	4521911	4522225	-	CWC46_RS20650	CWC46_RS20650	1.34174	0.122933
NZ_CP025085.1	Between_features	intergenic_region	1300691	1300836	+	Intergenic_nt1300691_plus		2.15348	0.122933
NZ_CP025085.1	Protein Homology	CDS	1353665	1354519	+	CWC46_RS06260	CWC46_RS06260	1.27169	0.123175
NZ_CP025085.1	Protein Homology	CDS	4656485	4657576	+	CWC46_RS21260	CWC46_RS21260	1.78676	0.123175
NZ_CP025085.1	Between_features	intergenic_region	1034022	1034135	+	Intergenic_nt1034022_plus		2.56683	0.123363
NZ_CP025085.1	Protein Homology	CDS	1097124	1097945	+	CWC46_RS05125	CWC46_RS05125	1.47014	0.123412
NZ_CP025085.1	Between_features	intergenic_region	4708120	4708219	-	Intergenic_nt4708120_minus		2.38557	0.123554
NZ_CP025085.1	Protein Homology	CDS	3195283	3196644	+	CWC46_RS14505	CWC46_RS14505	1.39815	0.123618
NZ_CP025085.1	Protein Homology	CDS	3736779	3737624	-	CWC46_RS17075	CWC46_RS17075	1.68495	0.123769
NZ_CP025085.1	Between_features	intergenic_region	744447	744929	+	Intergenic_nt744447_plus		1.37407	0.124361
NZ_CP025085.1	Protein Homology	CDS	2160123	2161619	+	CWC46_RS10025	gspE	1.65581	0.12473
NZ_CP025085.1	Protein Homology	CDS	4232888	4233421	-	CWC46_RS19250	CWC46_RS19250	2.15063	0.124778
NZ_CP025085.1	Protein Homology	CDS	612059	613213	+	CWC46_RS02815	CWC46_RS02815	1.50613	0.125112
NZ_CP025085.1	Protein Homology	CDS	2750164	2751573	+	CWC46_RS12425	CWC46_RS12425	1.39176	0.125132
NZ_CP025085.1	Protein Homology	CDS	3416952	3417812	-	CWC46_RS15620	citG	1.77746	0.125132
NZ_CP025085.1	Between_features	intergenic_region	11130	11804	+	Intergenic_nt11130_plus		2.37606	0.125132
NZ_CP025085.1	Protein Homology	CDS	303538	305448	-	CWC46_RS01415	CWC46_RS01415	1.22681	0.126053
NZ_CP025085.1	Protein Homology	CDS	526365	527402	-	CWC46_RS02425	CWC46_RS02425	1.64092	0.126053
NZ_CP025085.1	Between_features	intergenic_region	4220671	4220844	+	Intergenic_nt4220671_plus		2.53924	0.12643
NZ_CP025085.1	Protein Homology	CDS	4447030	4447335	+	CWC46_RS20300	CWC46_RS20300	1.99074	0.126688
NZ_CP025085.1	Protein Homology	CDS	2901258	2906267	+	CWC46_RS13110	CWC46_RS13110	1.76689	0.127039
NZ_CP025085.1	Between_features	intergenic_region	1898378	1898427	+	Intergenic_nt1898378_plus		1.5954	0.127446
NZ_CP025085.1	Protein Homology	CDS	2370115	2371143	-	CWC46_RS10875	CWC46_RS10875	1.5253	0.127487
NZ_CP025085.1	Protein Homology	CDS	2508040	2508714	+	CWC46_RS11440	CWC46_RS11440	1.55554	0.127506
NZ_CP025085.1	Protein Homology	CDS	4207370	4208476	-	CWC46_RS19135	CWC46_RS19135	1.8816	0.127506
NZ_CP025085.1	Between_features	intergenic_region	3503697	3503830	+	Intergenic_nt3503697_plus		2.20738	0.127886
NZ_CP025085.1	Between_features	intergenic_region	1371270	1371522	+	Intergenic_nt1371270_plus		1.25289	0.128807
NZ_CP025085.1	Protein Homology	CDS	2164293	2164955	+	CWC46_RS10050	gspJ	2.10265	0.12889
NZ_CP025085.1	Between_features	intergenic_region	4159259	4159341	-	Intergenic_nt4159259_minus		2.34139	0.129435
NZ_CP025085.1	Protein Homology	CDS	910054	911430	+	CWC46_RS04195	CWC46_RS04195	1.20715	0.129558
NZ_CP025085.1	Protein Homology	CDS	1118183	1121491	-	CWC46_RS05235	CWC46_RS05235	1.49014	0.129558
NZ_CP025085.1	Protein Homology	CDS	2739588	2740379	-	CWC46_RS12370	CWC46_RS12370	1.5157	0.129558
NZ_CP025085.1	Protein Homology	CDS	2882656	2882979	+	CWC46_RS13005	CWC46_RS13005	1.84134	0.129558
NZ_CP025085.1	Protein Homology	CDS	4566384	4567463	+	CWC46_RS20815	CWC46_RS20815	2.0278	0.129558
NZ_CP025085.1	Protein Homology	CDS	4768599	4769924	+	CWC46_RS21750	CWC46_RS21750	2.04409	0.129625
NZ_CP025085.1	Protein Homology	CDS	4395661	4397184	-	CWC46_RS19990	CWC46_RS19990	2.24693	0.130038
NZ_CP025085.1	Protein Homology	CDS	4511729	4513018	-	CWC46_RS20600	CWC46_RS20600	1.19819	0.130126
NZ_CP025085.1	Protein Homology	CDS	3667855	3669687	-	CWC46_RS16785	uvrC	1.26765	0.130604
NZ_CP025085.1	Protein Homology	CDS	1181073	1182323	-	CWC46_RS05510	CWC46_RS05510	1.59322	0.130613
NZ_CP025085.1	Protein Homology	CDS	174659	176128	-	CWC46_RS00790	CWC46_RS00790	1.22798	0.131314
NZ_CP025085.1	GeneMarkS+	CDS	2273311	2277684	+	CWC46_RS10560	CWC46_RS10560	1.15059	0.131314
NZ_CP025085.1	Protein Homology	CDS	3722746	3723843	-	CWC46_RS17010	CWC46_RS17010	1.93775	0.131314
NZ_CP025085.1	Between_features	intergenic_region	1370775	1370906	+	Intergenic_nt1370775_plus		1.58471	0.131828
NZ_CP025085.1	GeneMarkS+	CDS	1728016	1728321	-	CWC46_RS08025	CWC46_RS08025	2.55083	0.131836
NZ_CP025085.1	Between_features	intergenic_region	1674608	1674719	+	Intergenic_nt1674608_plus		1.88886	0.131893
NZ_CP025085.1	Protein Homology	CDS	1244856	1245542	+	CWC46_RS05790	CWC46_RS05790	1.36349	0.132948
NZ_CP025085.1	Protein Homology	CDS	3957789	3958832	-	CWC46_RS17980	CWC46_RS17980	1.52963	0.133644
NZ_CP025085.1	Protein Homology	CDS	477667	478191	-	CWC46_RS02195	CWC46_RS02195	1.73305	0.134595
NZ_CP025085.1	Between_features	intergenic_region	499285	499386	+	Intergenic_nt499285_plus		2.09847	0.134595
NZ_CP025085.1	Protein Homology	CDS	1683878	1684069	-	CWC46_RS07720	CWC46_RS07720	1.43835	0.135013
NZ_CP025085.1	Protein Homology	CDS	672255	673034	+	CWC46_RS03105	CWC46_RS03105	1.42049	0.135259
NZ_CP025085.1	Between_features	intergenic_region	3352511	3352655	+	Intergenic_nt3352511_plus		2.08773	0.135483
NZ_CP025085.1	Protein Homology	CDS	3731669	3733627	+	CWC46_RS17055	CWC46_RS17055	1.29679	0.135534
NZ_CP025085.1	Between_features	intergenic_region	3476109	3476437	+	Intergenic_nt3476109_plus		1.53877	0.136611
NZ_CP025085.1	Protein Homology	CDS	1324836	1325156	+	CWC46_RS06125	CWC46_RS06125	1.53449	0.136629
NZ_CP025085.1	Protein Homology	CDS	2846670	2848742	+	CWC46_RS12855	CWC46_RS12855	2.31506	0.136936
NZ_CP025085.1	Protein Homology	CDS	2520072	2520488	-	CWC46_RS11505	CWC46_RS11505	1.39946	0.137313
NZ_CP025085.1	Protein Homology	CDS	2281634	2281864	-	CWC46_RS10575	CWC46_RS10575	1.72416	0.13763
NZ_CP025085.1	Between_features	intergenic_region	651895	651995	-	Intergenic_nt651895_minus		1.46278	0.13763
NZ_CP025085.1	Protein Homology	CDS	2630130	2630777	+	CWC46_RS11970	CWC46_RS11970	1.30173	0.138884
NZ_CP025085.1	Protein Homology	CDS	3015714	3016541	+	CWC46_RS13570	CWC46_RS13570	1.53265	0.138884
NZ_CP025085.1	Protein Homology	CDS	4615222	4615803	-	CWC46_RS21035	CWC46_RS21035	1.53443	0.138884
NZ_CP025085.1	Protein Homology	CDS	3740724	3741575	-	CWC46_RS17090	CWC46_RS17090	2.02561	0.139076
NZ_CP025085.1	Protein Homology	CDS	1812381	1813454	+	CWC46_RS08390	CWC46_RS08390	1.76228	0.139088
NZ_CP025085.1	Protein Homology	CDS	1685266	1685775	+	CWC46_RS07740	CWC46_RS07740	1.77084	0.140086
NZ_CP025085.1	Protein Homology	CDS	2796089	2799865	+	CWC46_RS12605	CWC46_RS12605	1.46138	0.140159
NZ_CP025085.1	Protein Homology	CDS	450109	451011	-	CWC46_RS02080	CWC46_RS02080	1.76858	0.140353
NZ_CP025085.1	Protein Homology	CDS	3576135	3577727	+	CWC46_RS16310	CWC46_RS16310	1.36688	0.140913
NZ_CP025085.1	Protein Homology	CDS	311397	315023	+	CWC46_RS01450	uca	1.65184	0.141361
NZ_CP025085.1	Protein Homology	CDS	4080059	4081069	+	CWC46_RS18600	CWC46_RS18600	1.9118	0.141552
NZ_CP025085.1	Between_features	intergenic_region	4682508	4682731	-	Intergenic_nt4682508_minus		2.3546	0.14221
NZ_CP025085.1	Between_features	intergenic_region	1237792	1238251	+	Intergenic_nt1237792_plus		1.95405	0.142335
NZ_CP025085.1	Protein Homology	CDS	1241252	1241902	+	CWC46_RS05770	CWC46_RS05770	1.46189	0.14238
NZ_CP025085.1	Protein Homology	CDS	3148505	3148906	-	CWC46_RS14185	CWC46_RS14185	1.70597	0.14238
NZ_CP025085.1	Protein Homology	CDS	4178937	4179827	+	CWC46_RS19000	CWC46_RS19000	1.23111	0.14238
NZ_CP025085.1	Protein Homology	CDS	161928	162788	+	CWC46_RS00750	CWC46_RS00750	1.44978	0.142553
NZ_CP025085.1	Between_features	intergenic_region	455658	455997	-	Intergenic_nt455658_minus		1.63421	0.142553
NZ_CP025085.1	Between_features	intergenic_region	3966182	3966355	+	Intergenic_nt3966182_plus		1.82667	0.143497
NZ_CP025085.1	Between_features	intergenic_region	3570967	3571364	+	Intergenic_nt3570967_plus		1.51646	0.144367
NZ_CP025085.1	Protein Homology	CDS	4698829	4700307	+	CWC46_RS21445	CWC46_RS21445	1.42345	0.145224
NZ_CP025085.1	Between_features	intergenic_region	899369	899481	+	Intergenic_nt899369_plus		1.58792	0.145924
NZ_CP025085.1	Protein Homology	CDS	795882	797396	+	CWC46_RS03685	CWC46_RS03685	1.3474	0.146723
NZ_CP025085.1	Protein Homology	CDS	4774102	4774749	-	CWC46_RS21780	CWC46_RS21780	1.34868	0.146723
NZ_CP025085.1	Between_features	intergenic_region	4516831	4517905	-	Intergenic_nt4516831_minus		1.29855	0.146916
NZ_CP025085.1	Protein Homology	CDS	3970789	3971475	-	CWC46_RS18050	tolQ	1.46347	0.148065
NZ_CP025085.1	Between_features	intergenic_region	3631403	3631784	-	Intergenic_nt3631403_minus		2.03315	0.148569
NZ_CP025085.1	Protein Homology	CDS	2594457	2595518	+	CWC46_RS11825	CWC46_RS11825	1.3866	0.149345
NZ_CP025085.1	Protein Homology	CDS	3937771	3938880	-	CWC46_RS17890	CWC46_RS17890	1.26248	0.149357
NZ_CP025085.1	Between_features	intergenic_region	2344085	2344285	-	Intergenic_nt2344085_minus		1.92572	0.150039
NZ_CP025085.1	Between_features	intergenic_region	2495667	2495702	+	Intergenic_nt2495667_plus		2.28053	0.150559
NZ_CP025085.1	Protein Homology	CDS	325829	326743	-	CWC46_RS01505	glyQ	1.28439	0.151154
NZ_CP025085.1	Protein Homology	CDS	3455895	3456512	-	CWC46_RS15795	dmsB	1.36815	0.151154
NZ_CP025085.1	Protein Homology	CDS	2751570	2752613	+	CWC46_RS12430	CWC46_RS12430	1.3577	0.151917
NZ_CP025085.1	Protein Homology	CDS	721266	722450	+	CWC46_RS03325	CWC46_RS03325	1.5478	0.152622
NZ_CP025085.1	Protein Homology	CDS	4211021	4212259	+	CWC46_RS19150	CWC46_RS19150	1.59669	0.152985
NZ_CP025085.1	Protein Homology	CDS	3420010	3420885	-	CWC46_RS15635	citE	1.81294	0.153063
NZ_CP025085.1	Between_features	intergenic_region	4669800	4669854	-	Intergenic_nt4669800_minus		1.62012	0.153514
NZ_CP025085.1	Between_features	intergenic_region	1630248	1630263	-	Intergenic_nt1630248_minus		2.31493	0.153634
NZ_CP025085.1	Protein Homology	CDS	3893087	3894004	-	CWC46_RS17710	CWC46_RS17710	2.00966	0.154756
NZ_CP025085.1	Protein Homology	CDS	2523873	2525255	-	CWC46_RS11530	fliI	1.2704	0.156629
NZ_CP025085.1	Protein Homology	CDS	3956848	3957573	-	CWC46_RS17975	CWC46_RS17975	1.27513	0.156629
NZ_CP025085.1	Protein Homology	CDS	2418704	2419915	+	CWC46_RS11035	CWC46_RS11035	1.73612	0.157126
NZ_CP025085.1	Protein Homology	CDS	1443524	1444603	-	CWC46_RS06615	alr	1.45686	0.158446
NZ_CP025085.1	Protein Homology	CDS	1855831	1858275	+	CWC46_RS08650	CWC46_RS08650	1.13536	0.158503
NZ_CP025085.1	Protein Homology	CDS	1796258	1797334	+	CWC46_RS08295	recA	1.16933	0.158762
NZ_CP025085.1	Protein Homology	CDS	3776686	3776955	-	CWC46_RS17255	hypC	1.8847	0.159814
NZ_CP025085.1	Between_features	intergenic_region	987296	987343	+	Intergenic_nt987296_plus		1.926	0.159841
NZ_CP025085.1	Between_features	intergenic_region	3107086	3107157	-	Intergenic_nt3107086_minus		1.86476	0.160145
NZ_CP025085.1	Protein Homology	CDS	1991043	1991897	+	CWC46_RS09200	CWC46_RS09200	2.10586	0.16062
NZ_CP025085.1	Protein Homology	CDS	3988526	3989455	-	CWC46_RS18130	CWC46_RS18130	1.20309	0.160749
NZ_CP025085.1	Protein Homology	CDS	3904434	3905153	+	CWC46_RS17765	CWC46_RS17765	1.74381	0.161161
NZ_CP025085.1	Protein Homology	CDS	2520481	2521503	-	CWC46_RS11510	CWC46_RS11510	1.44942	0.161462
NZ_CP025085.1	Between_features	intergenic_region	3465366	3465561	-	Intergenic_nt3465366_minus		1.52077	0.161462
NZ_CP025085.1	Protein Homology	CDS	3049950	3051473	-	CWC46_RS13730	araG	1.24574	0.161572
NZ_CP025085.1	Protein Homology	CDS	4342550	4343761	-	CWC46_RS19740	CWC46_RS19740	1.14001	0.161572
NZ_CP025085.1	Between_features	intergenic_region	1801134	1801434	+	Intergenic_nt1801134_plus		1.09788	0.16202
NZ_CP025085.1	Between_features	intergenic_region	1414581	1414994	-	Intergenic_nt1414581_minus		1.39984	0.162302
NZ_CP025085.1	Protein Homology	CDS	3513767	3514945	-	CWC46_RS16040	CWC46_RS16040	1.42593	0.163193
NZ_CP025085.1	Protein Homology	CDS	1597402	1598136	+	CWC46_RS07310	CWC46_RS07310	1.15149	0.16325
NZ_CP025085.1	Protein Homology	CDS	4507949	4509331	-	CWC46_RS20585	CWC46_RS20585	1.26284	0.163417
NZ_CP025085.1	Between_features	intergenic_region	2487466	2487518	+	Intergenic_nt2487466_plus		2.42639	0.163417
NZ_CP025085.1	Between_features	intergenic_region	641567	641775	-	Intergenic_nt641567_minus		2.05264	0.163458
NZ_CP025085.1	Protein Homology	CDS	272060	272476	-	CWC46_RS01260	CWC46_RS01260	1.75351	0.164005
NZ_CP025085.1	Protein Homology	CDS	3942497	3943318	+	CWC46_RS17905	CWC46_RS17905	1.7766	0.164489
NZ_CP025085.1	Protein Homology	CDS	2210983	2211414	-	CWC46_RS10270	CWC46_RS10270	1.43231	0.164813
NZ_CP025085.1	Between_features	intergenic_region	1551867	1552025	+	Intergenic_nt1551867_plus		1.25335	0.167624
NZ_CP025085.1	Protein Homology	CDS	1961030	1961524	+	CWC46_RS09050	CWC46_RS09050	1.64122	0.167698
NZ_CP025085.1	Protein Homology	CDS	4700366	4700575	-	CWC46_RS21450	CWC46_RS21450	1.91701	0.168702
NZ_CP025085.1	Between_features	intergenic_region	1122437	1122506	+	Intergenic_nt1122437_plus		2.46848	0.168873
NZ_CP025085.1	Protein Homology	CDS	2557157	2557675	-	CWC46_RS11660	CWC46_RS11660	1.30806	0.169283
NZ_CP025085.1	Protein Homology	CDS	14435	15241	-	CWC46_RS00080	CWC46_RS00080	1.30966	0.17031
NZ_CP025085.1	Protein Homology	CDS	4933595	4935184	-	CWC46_RS22570	prfC	1.21466	0.171924
NZ_CP025085.1	Protein Homology	CDS	26058	29192	+	CWC46_RS00125	CWC46_RS00125	1.32267	0.17286
NZ_CP025085.1	Protein Homology	CDS	1479849	1481003	+	CWC46_RS06805	CWC46_RS06805	1.88655	0.17286
NZ_CP025085.1	Protein Homology	CDS	2035439	2036380	-	CWC46_RS09445	CWC46_RS09445	1.73403	0.17287
NZ_CP025085.1	Protein Homology	CDS	4217107	4218897	-	CWC46_RS19165	CWC46_RS19165	1.29123	0.17287
NZ_CP025085.1	Between_features	intergenic_region	4534458	4534619	-	Intergenic_nt4534458_minus		1.58945	0.172973
NZ_CP025085.1	Protein Homology	CDS	2355317	2356624	+	CWC46_RS10840	CWC46_RS10840	2.08703	0.17412
NZ_CP025085.1	Protein Homology	CDS	4805781	4807376	-	CWC46_RS21930	CWC46_RS21930	1.17769	0.174254
NZ_CP025085.1	Protein Homology	CDS	1999411	1999713	+	CWC46_RS09255	CWC46_RS09255	2.00454	0.174601
NZ_CP025085.1	Protein Homology	CDS	2537729	2541253	+	CWC46_RS11580	CWC46_RS11580	1.47673	0.174853
NZ_CP025085.1	Protein Homology	CDS	736610	737566	+	CWC46_RS03390	CWC46_RS03390	1.30192	0.175023
NZ_CP025085.1	Protein Homology	CDS	3705038	3707074	-	CWC46_RS16955	CWC46_RS16955	1.29939	0.175023
NZ_CP025085.1	Between_features	intergenic_region	1254981	1255484	+	Intergenic_nt1254981_plus		1.74653	0.175023
NZ_CP025085.1	Protein Homology	CDS	1588289	1589281	+	CWC46_RS07270	CWC46_RS07270	1.87602	0.175607
NZ_CP025085.1	Protein Homology	CDS	3355342	3356007	-	CWC46_RS15325	CWC46_RS15325	1.2634	0.175696
NZ_CP025085.1	Between_features	intergenic_region	2340028	2340141	+	Intergenic_nt2340028_plus		1.93837	0.175696
NZ_CP025085.1	Protein Homology	CDS	1999713	1999883	+	CWC46_RS09260	CWC46_RS09260	2.03277	0.176418
NZ_CP025085.1	Protein Homology	CDS	4841437	4842774	-	CWC46_RS22115	CWC46_RS22115	1.17264	0.176418
NZ_CP025085.1	Protein Homology	CDS	3939138	3941168	+	CWC46_RS17895	metG	1.2608	0.176582
NZ_CP025085.1	Between_features	intergenic_region	4576024	4576127	-	Intergenic_nt4576024_minus		1.6622	0.177377
NZ_CP025085.1	Protein Homology	CDS	3889215	3890147	-	CWC46_RS17690	CWC46_RS17690	1.03947	0.178303
NZ_CP025085.1	Between_features	intergenic_region	3888835	3888906	-	Intergenic_nt3888835_minus		1.50872	0.178391
NZ_CP025085.1	Between_features	intergenic_region	3233050	3233336	-	Intergenic_nt3233050_minus		1.45928	0.179463
NZ_CP025085.1	Protein Homology	CDS	3179935	3180189	+	CWC46_RS14420	CWC46_RS14420	2.24547	0.179797
NZ_CP025085.1	Protein Homology	CDS	4710287	4711654	-	CWC46_RS21495	CWC46_RS21495	1.33639	0.179797
NZ_CP025085.1	Protein Homology	CDS	3585473	3587245	+	CWC46_RS16360	CWC46_RS16360	1.32337	0.179853
NZ_CP025085.1	Protein Homology	CDS	2746287	2747477	+	CWC46_RS12400	CWC46_RS12400	1.65207	0.180273
NZ_CP025085.1	Between_features	intergenic_region	3135343	3135651	+	Intergenic_nt3135343_plus		1.7441	0.181148
NZ_CP025085.1	Protein Homology	CDS	3739051	3740727	-	CWC46_RS17085	CWC46_RS17085	1.46742	0.181289
NZ_CP025085.1	Protein Homology	CDS	1932008	1933948	-	CWC46_RS08940	CWC46_RS08940	1.41058	0.182326
NZ_CP025085.1	Protein Homology	CDS	3734366	3735682	-	CWC46_RS17065	gabT	1.59461	0.182326
NZ_CP025085.1	Protein Homology	CDS	3983189	3984955	-	CWC46_RS18105	CWC46_RS18105	1.02939	0.182326
NZ_CP025085.1	Between_features	intergenic_region	2943992	2944353	+	Intergenic_nt2943992_plus		1.38669	0.182901
NZ_CP025085.1	Between_features	intergenic_region	2074307	2074388	-	Intergenic_nt2074307_minus		1.87111	0.182901
NZ_CP025085.1	Between_features	intergenic_region	1155840	1156102	-	Intergenic_nt1155840_minus		1.41492	0.183749
NZ_CP025085.1	Protein Homology	CDS	2864670	2867687	+	CWC46_RS12900	CWC46_RS12900	1.70833	0.18409
NZ_CP025085.1	Protein Homology	CDS	2871440	2874457	+	CWC46_RS12930	CWC46_RS12930	1.70833	0.18409
NZ_CP025085.1	Between_features	intergenic_region	2890788	2891282	+	Intergenic_nt2890788_plus		2.22498	0.18409
NZ_CP025085.1	Protein Homology	CDS	2326022	2326900	+	CWC46_RS10720	CWC46_RS10720	1.44777	0.185021
NZ_CP025085.1	Protein Homology	CDS	2448382	2449515	+	CWC46_RS11160	CWC46_RS11160	1.97313	0.185021
NZ_CP025085.1	Protein Homology	CDS	3341995	3342738	-	CWC46_RS15260	CWC46_RS15260	1.10053	0.185517
NZ_CP025085.1	Between_features	intergenic_region	1631440	1631721	-	Intergenic_nt1631440_minus		1.84966	0.186092
NZ_CP025085.1	Between_features	intergenic_region	54851	55036	-	Intergenic_nt54851_minus		1.90561	0.186391
NZ_CP025085.1	Protein Homology	CDS	290313	291770	+	CWC46_RS01355	CWC46_RS01355	1.4598	0.187405
NZ_CP025085.1	Between_features	intergenic_region	2132020	2132137	-	Intergenic_nt2132020_minus		2.29971	0.188347
NZ_CP025085.1	Protein Homology	CDS	734722	735798	+	CWC46_RS03380	ugpC	1.21653	0.188631
NZ_CP025085.1	Protein Homology	CDS	1234360	1236066	+	CWC46_RS05745	CWC46_RS05745	1.12805	0.188729
NZ_CP025085.1	Protein Homology	CDS	4261284	4261937	+	CWC46_RS19370	CWC46_RS19370	1.36702	0.190346
NZ_CP025085.1	Protein Homology	CDS	1603888	1604604	+	CWC46_RS07345	CWC46_RS07345	1.09662	0.191746
NZ_CP025085.1	Protein Homology	CDS	1285714	1288074	-	CWC46_RS05965	CWC46_RS05965	1.22906	0.19205
NZ_CP025085.1	Between_features	intergenic_region	4140024	4140108	-	Intergenic_nt4140024_minus		1.90656	0.19205
NZ_CP025085.1	Between_features	intergenic_region	507461	507835	-	Intergenic_nt507461_minus		1.7219	0.192288
NZ_CP025085.1	Between_features	intergenic_region	4352839	4353145	-	Intergenic_nt4352839_minus		2.27084	0.192759
NZ_CP025085.1	Protein Homology	CDS	4062355	4064385	-	CWC46_RS18515	CWC46_RS18515	1.25308	0.194642
NZ_CP025085.1	Between_features	intergenic_region	2179805	2180001	-	Intergenic_nt2179805_minus		1.25372	0.195721
NZ_CP025085.1	Protein Homology	CDS	2308931	2309476	+	CWC46_RS10640	CWC46_RS10640	1.11112	0.196147
NZ_CP025085.1	Protein Homology	CDS	1151979	1153187	+	CWC46_RS05370	nifS	1.92948	0.196474
NZ_CP025085.1	Between_features	intergenic_region	794409	794840	+	Intergenic_nt794409_plus		1.11651	0.196474
NZ_CP025085.1	Between_features	intergenic_region	4510537	4511011	-	Intergenic_nt4510537_minus		1.75633	0.196474
NZ_CP025085.1	Between_features	intergenic_region	4343762	4344047	-	Intergenic_nt4343762_minus		1.79429	0.198231
NZ_CP025085.1	Protein Homology	CDS	1046528	1048126	+	CWC46_RS04940	CWC46_RS04940	1.04863	0.198382
NZ_CP025085.1	Protein Homology	CDS	3392958	3397397	-	CWC46_RS15520	CWC46_RS15520	0.973007	0.198382
NZ_CP025085.1	Between_features	intergenic_region	3723844	3724469	+	Intergenic_nt3723844_plus		1.78255	0.198382
NZ_CP025085.1	Between_features	intergenic_region	3600683	3600886	-	Intergenic_nt3600683_minus		1.90568	0.198382
NZ_CP025085.1	Protein Homology	CDS	1409600	1410388	-	CWC46_RS06470	CWC46_RS06470	1.87461	0.198501
NZ_CP025085.1	Between_features	intergenic_region	1846164	1846254	+	Intergenic_nt1846164_plus		1.61006	0.19863
NZ_CP025085.1	Protein Homology	CDS	3099000	3099644	-	CWC46_RS13945	CWC46_RS13945	1.51384	0.199721
NZ_CP025085.1	Protein Homology	CDS	4084378	4086489	+	CWC46_RS18620	CWC46_RS18620	1.92348	0.202109
NZ_CP025085.1	Protein Homology	CDS	2312329	2313357	+	CWC46_RS10665	hypE	1.1143	0.202551
NZ_CP025085.1	Protein Homology	CDS	4375238	4375672	+	CWC46_RS19895	type III-A cas2	1.67552	0.202583
NZ_CP025085.1	Protein Homology	CDS	4298399	4299163	+	CWC46_RS19545	CWC46_RS19545	1.48139	0.204184
NZ_CP025085.1	Protein Homology	CDS	2548972	2549694	+	CWC46_RS11610	fliA	1.1683	0.204845
NZ_CP025085.1	Protein Homology	CDS	3154309	3155508	-	CWC46_RS14235	CWC46_RS14235	1.93469	0.204845
NZ_CP025085.1	Between_features	intergenic_region	3454209	3454266	+	Intergenic_nt3454209_plus		2.09653	0.204845
NZ_CP025085.1	Between_features	intergenic_region	902755	903064	+	Intergenic_nt902755_plus		2.5858	0.204893
NZ_CP025085.1	Protein Homology	CDS	2008773	2009696	+	CWC46_RS09315	CWC46_RS09315	1.90505	0.205593
NZ_CP025085.1	Protein Homology	CDS	754762	755724	+	CWC46_RS03485	pfkA	1.0306	0.205685
NZ_CP025085.1	Between_features	intergenic_region	2228433	2228654	+	Intergenic_nt2228433_plus		1.86245	0.206073
NZ_CP025085.1	Protein Homology	CDS	1336903	1337760	+	CWC46_RS06175	CWC46_RS06175	1.0619	0.206211
NZ_CP025085.1	Protein Homology	CDS	1581318	1583552	+	CWC46_RS07250	CWC46_RS07250	1.07341	0.208197
NZ_CP025085.1	Between_features	intergenic_region	2678211	2678355	+	Intergenic_nt2678211_plus		2.08559	0.208197
NZ_CP025085.1	Protein Homology	CDS	2241331	2241987	+	CWC46_RS10420	CWC46_RS10420	1.06219	0.208629
NZ_CP025085.1	Protein Homology	CDS	2300129	2301016	-	CWC46_RS10605	CWC46_RS10605	1.55803	0.208629
NZ_CP025085.1	Between_features	intergenic_region	4005826	4006009	+	Intergenic_nt4005826_plus		1.6467	0.209335
NZ_CP025085.1	Protein Homology	CDS	1366538	1367710	+	CWC46_RS06300	CWC46_RS06300	2.0181	0.21008
NZ_CP025085.1	Protein Homology	CDS	4807635	4808612	-	CWC46_RS21935	CWC46_RS21935	1.27046	0.21008
NZ_CP025085.1	Protein Homology	CDS	3106069	3107085	-	CWC46_RS13965	CWC46_RS13965	1.17872	0.212364
NZ_CP025085.1	GeneMarkS+	CDS	1404115	1405164	+	CWC46_RS06440	CWC46_RS06440	1.7837	0.213743
NZ_CP025085.1	Protein Homology	CDS	2487259	2487465	+	CWC46_RS11335	CWC46_RS11335	2.05116	0.213743
NZ_CP025085.1	Between_features	intergenic_region	3360587	3360810	+	Intergenic_nt3360587_plus		1.19519	0.214343
NZ_CP025085.1	Between_features	intergenic_region	3308299	3308674	-	Intergenic_nt3308299_minus		1.50506	0.215167
NZ_CP025085.1	Protein Homology	CDS	1194937	1196196	+	CWC46_RS05570	CWC46_RS05570	1.00037	0.215512
NZ_CP025085.1	Protein Homology	CDS	1858379	1860880	+	CWC46_RS08655	mrcB	0.995644	0.215512
NZ_CP025085.1	Between_features	intergenic_region	2462267	2462439	+	Intergenic_nt2462267_plus		2.21261	0.215685
NZ_CP025085.1	Between_features	intergenic_region	3122555	3122671	-	Intergenic_nt3122555_minus		1.65754	0.215685
NZ_CP025085.1	Between_features	intergenic_region	4196056	4196241	-	Intergenic_nt4196056_minus		1.60127	0.215694
NZ_CP025085.1	Protein Homology	CDS	1165277	1166587	+	CWC46_RS05435	CWC46_RS05435	1.95964	0.216407
NZ_CP025085.1	Protein Homology	CDS	695407	695898	+	CWC46_RS03190	CWC46_RS03190	1.50437	0.217285
NZ_CP025085.1	Between_features	intergenic_region	3181980	3182079	-	Intergenic_nt3181980_minus		1.66312	0.217285
NZ_CP025085.1	Protein Homology	CDS	2495703	2496200	+	CWC46_RS11370	CWC46_RS11370	1.02169	0.219082
NZ_CP025085.1	Between_features	intergenic_region	473114	473313	+	Intergenic_nt473114_plus		0.963477	0.219082
NZ_CP025085.1	Protein Homology	CDS	698981	700462	+	CWC46_RS03210	CWC46_RS03210	1.0994	0.219389
NZ_CP025085.1	Protein Homology	CDS	905957	907168	+	CWC46_RS04170	glpC	1.75065	0.219898
NZ_CP025085.1	Protein Homology	CDS	3649511	3649963	-	CWC46_RS16670	CWC46_RS16670	1.28266	0.220019
NZ_CP025085.1	Protein Homology	CDS	3294871	3295263	-	CWC46_RS15010	CWC46_RS15010	1.32397	0.222178
NZ_CP025085.1	Between_features	intergenic_region	1201527	1201741	+	Intergenic_nt1201527_plus		1.68669	0.222178
NZ_CP025085.1	Between_features	intergenic_region	3496143	3496265	-	Intergenic_nt3496143_minus		1.68669	0.222178
NZ_CP025085.1	Protein Homology	CDS	3181533	3181979	-	CWC46_RS14430	CWC46_RS14430	1.33281	0.222281
NZ_CP025085.1	Protein Homology	CDS	3830340	3833432	-	CWC46_RS17490	CWC46_RS17490	1.28511	0.222528
NZ_CP025085.1	Between_features	intergenic_region	4807377	4807634	-	Intergenic_nt4807377_minus		1.62456	0.224676
NZ_CP025085.1	Protein Homology	CDS	1142261	1143142	+	CWC46_RS05325	nifH	1.95767	0.224709
NZ_CP025085.1	Between_features	intergenic_region	736545	736609	+	Intergenic_nt736545_plus		1.60411	0.224709
NZ_CP025085.1	GeneMarkS+	CDS	860765	861541	+	CWC46_RS03970	CWC46_RS03970	1.90561	0.225106
NZ_CP025085.1	Protein Homology	CDS	2982045	2985032	-	CWC46_RS13470	CWC46_RS13470	1.16793	0.225297
NZ_CP025085.1	Protein Homology	CDS	937988	940435	+	CWC46_RS04305	CWC46_RS04305	0.980872	0.225308
NZ_CP025085.1	Between_features	intergenic_region	2189908	2190086	-	Intergenic_nt2189908_minus		1.42287	0.225308
NZ_CP025085.1	Protein Homology	CDS	4059684	4060862	+	CWC46_RS18505	CWC46_RS18505	1.72977	0.225554
NZ_CP025085.1	Protein Homology	CDS	3166914	3167198	-	CWC46_RS14325	CWC46_RS14325	2.16891	0.225939
NZ_CP025085.1	Protein Homology	CDS	759392	759985	-	CWC46_RS03505	CWC46_RS03505	1.48442	0.226865
NZ_CP025085.1	Protein Homology	CDS	268558	268890	-	CWC46_RS01230	CWC46_RS01230	1.27462	0.227355
NZ_CP025085.1	Protein Homology	CDS	4265678	4266226	-	CWC46_RS19390	CWC46_RS19390	1.36703	0.227865
NZ_CP025085.1	Between_features	intergenic_region	1105807	1106234	+	Intergenic_nt1105807_plus		1.78081	0.228699
NZ_CP025085.1	Between_features	intergenic_region	3194977	3195282	-	Intergenic_nt3194977_minus		2.03613	0.22975
NZ_CP025085.1	Between_features	intergenic_region	381124	381210	-	Intergenic_nt381124_minus		2.00282	0.230403
NZ_CP025085.1	Between_features	intergenic_region	1104251	1104384	-	Intergenic_nt1104251_minus		1.6595	0.230793
NZ_CP025085.1	Protein Homology	CDS	2590525	2591538	+	CWC46_RS11810	holB	1.13556	0.231387
NZ_CP025085.1	Protein Homology	CDS	3156319	3157710	-	CWC46_RS14245	CWC46_RS14245	1.71208	0.232023
NZ_CP025085.1	Protein Homology	CDS	328437	328868	+	CWC46_RS01520	CWC46_RS01520	1.59152	0.232581
NZ_CP025085.1	Protein Homology	CDS	3850063	3852495	+	CWC46_RS17570	CWC46_RS17570	1.23888	0.232581
NZ_CP025085.1	Protein Homology	CDS	212886	214049	+	CWC46_RS00970	CWC46_RS00970	1.01411	0.232639
NZ_CP025085.1	Protein Homology	CDS	2621429	2621980	+	CWC46_RS11930	CWC46_RS11930	1.41821	0.232679
NZ_CP025085.1	Protein Homology	CDS	739298	741499	-	CWC46_RS03410	CWC46_RS03410	1.09179	0.233049
NZ_CP025085.1	Protein Homology	CDS	1299223	1300002	+	CWC46_RS06005	livG	1.48496	0.233091
NZ_CP025085.1	nhmmer	sRNA	82275	82331	+	ArcZ		1.16664	0.233091
NZ_CP025085.1	Protein Homology	CDS	461563	463644	+	CWC46_RS02140	CWC46_RS02140	1.28433	0.233469
NZ_CP025085.1	Between_features	intergenic_region	3463296	3463402	-	Intergenic_nt3463296_minus		1.90348	0.237347
NZ_CP025085.1	Protein Homology	CDS	1758323	1759657	+	CWC46_RS08150	hisD	1.99534	0.238795
NZ_CP025085.1	Protein Homology	CDS	447294	448568	+	CWC46_RS02070	CWC46_RS02070	1.34248	0.238799
NZ_CP025085.1	Between_features	intergenic_region	1382380	1382766	+	Intergenic_nt1382380_plus		1.90137	0.238799
NZ_CP025085.1	Between_features	intergenic_region	765034	765547	-	Intergenic_nt765034_minus		1.70069	0.239297
NZ_CP025085.1	Between_features	intergenic_region	82088	82323	+	Intergenic_nt82088_plus		1.15549	0.23945
NZ_CP025085.1	Between_features	intergenic_region	3352511	3352655	-	Intergenic_nt3352511_minus		1.69249	0.239565
NZ_CP025085.1	Protein Homology	CDS	650947	651894	+	CWC46_RS03000	CWC46_RS03000	1.03853	0.239753
NZ_CP025085.1	Protein Homology	CDS	1270437	1271258	+	CWC46_RS05900	CWC46_RS05900	1.18352	0.239753
NZ_CP025085.1	GeneMarkS+	CDS	1999065	1999460	+	CWC46_RS09250	CWC46_RS09250	2.00432	0.239753
NZ_CP025085.1	Between_features	intergenic_region	2134426	2134688	-	Intergenic_nt2134426_minus		1.67523	0.239753
NZ_CP025085.1	Protein Homology	CDS	1368177	1370774	+	CWC46_RS06305	acnB	0.92291	0.239767
NZ_CP025085.1	Protein Homology	CDS	2231141	2232526	+	CWC46_RS10375	eat	1.40682	0.240431
NZ_CP025085.1	Protein Homology	CDS	1329767	1330849	+	CWC46_RS06145	CWC46_RS06145	0.946097	0.242535
NZ_CP025085.1	Protein Homology	CDS	2666031	2666777	+	CWC46_RS12095	CWC46_RS12095	1.73958	0.243483
NZ_CP025085.1	Between_features	intergenic_region	389193	389722	+	Intergenic_nt389193_plus		1.89267	0.243483
NZ_CP025085.1	Between_features	intergenic_region	4160986	4161113	+	Intergenic_nt4160986_plus		1.96988	0.243483
NZ_CP025085.1	Between_features	intergenic_region	1194861	1194936	+	Intergenic_nt1194861_plus		1.38506	0.244275
NZ_CP025085.1	Between_features	intergenic_region	2152745	2153328	+	Intergenic_nt2152745_plus		1.49959	0.245474
NZ_CP025085.1	Protein Homology	CDS	560671	562506	+	CWC46_RS02570	glmS	0.945343	0.245509
NZ_CP025085.1	Protein Homology	CDS	4425709	4426290	-	CWC46_RS20165	CWC46_RS20165	1.86553	0.246922
NZ_CP025085.1	Between_features	intergenic_region	425436	425539	+	Intergenic_nt425436_plus		2.04768	0.246922
NZ_CP025085.1	Between_features	intergenic_region	3323871	3324219	-	Intergenic_nt3323871_minus		1.95096	0.246922
NZ_CP025085.1	Protein Homology	CDS	735795	736544	+	CWC46_RS03385	CWC46_RS03385	1.27576	0.247008
NZ_CP025085.1	Protein Homology	CDS	3175500	3177185	+	CWC46_RS14395	CWC46_RS14395	1.10299	0.247008
NZ_CP025085.1	Between_features	intergenic_region	2915184	2915375	+	Intergenic_nt2915184_plus		1.56717	0.247008
NZ_CP025085.1	Protein Homology	CDS	3054750	3056255	+	CWC46_RS13745	CWC46_RS13745	1.21125	0.24733
NZ_CP025085.1	Protein Homology	CDS	2308429	2308929	+	CWC46_RS10635	hybD	0.950662	0.247958
NZ_CP025085.1	Protein Homology	CDS	4322958	4323359	-	CWC46_RS19640	CWC46_RS19640	1.29844	0.248629
NZ_CP025085.1	Protein Homology	CDS	4849206	4850381	-	CWC46_RS22150	obgE	0.996149	0.248629
NZ_CP025085.1	Protein Homology	CDS	874666	875664	+	CWC46_RS04035	CWC46_RS04035	1.58734	0.250758
NZ_CP025085.1	Protein Homology	CDS	3254738	3256753	-	CWC46_RS14780	CWC46_RS14780	1.04364	0.250758
NZ_CP025085.1	Protein Homology	CDS	3834788	3835912	-	CWC46_RS17505	CWC46_RS17505	1.31719	0.250758
NZ_CP025085.1	Between_features	intergenic_region	2313358	2313549	+	Intergenic_nt2313358_plus		1.30501	0.252963
NZ_CP025085.1	Protein Homology	CDS	1453477	1454199	-	CWC46_RS06675	CWC46_RS06675	1.93254	0.252999
NZ_CP025085.1	Protein Homology	CDS	4836636	4837106	+	CWC46_RS22085	CWC46_RS22085	1.95607	0.252999
NZ_CP025085.1	Protein Homology	CDS	67479	68306	-	CWC46_RS00290	CWC46_RS00290	0.884736	0.253469
NZ_CP025085.1	Protein Homology	CDS	749292	750596	+	CWC46_RS03455	CWC46_RS03455	1.54045	0.25368
NZ_CP025085.1	Between_features	intergenic_region	1171093	1171200	-	Intergenic_nt1171093_minus		1.95152	0.25368
NZ_CP025085.1	Protein Homology	CDS	807149	808999	+	CWC46_RS03740	CWC46_RS03740	0.973977	0.256144
NZ_CP025085.1	Protein Homology	CDS	3748332	3749138	+	CWC46_RS17125	CWC46_RS17125	1.81176	0.256144
NZ_CP025085.1	Protein Homology	CDS	3264618	3264839	+	CWC46_RS14825	CWC46_RS14825	1.77292	0.256428
NZ_CP025085.1	Protein Homology	CDS	2625731	2627182	+	CWC46_RS11955	CWC46_RS11955	1.21906	0.256708
NZ_CP025085.1	Protein Homology	CDS	2791295	2791948	-	CWC46_RS12590	CWC46_RS12590	1.55471	0.257425
NZ_CP025085.1	Protein Homology	CDS	4657935	4658768	-	CWC46_RS21265	iolB	0.886795	0.257433
NZ_CP025085.1	Protein Homology	CDS	240323	241426	+	CWC46_RS01105	CWC46_RS01105	1.23466	0.25939
NZ_CP025085.1	Protein Homology	CDS	1396675	1397241	-	CWC46_RS06410	CWC46_RS06410	1.24833	0.260351
NZ_CP025085.1	Protein Homology	CDS	2149022	2150002	-	CWC46_RS09980	CWC46_RS09980	0.998355	0.260351
NZ_CP025085.1	Protein Homology	CDS	3422335	3423213	-	CWC46_RS15650	CWC46_RS15650	1.4645	0.260351
NZ_CP025085.1	Protein Homology	CDS	4758973	4759995	-	CWC46_RS21710	prfB	1.05642	0.260368
NZ_CP025085.1	nhmmer	sRNA	4807518	4807589	-	STnc1030		1.79672	0.261063
NZ_CP025085.1	Protein Homology	CDS	1887986	1888675	+	CWC46_RS08780	CWC46_RS08780	1.15033	0.261064
NZ_CP025085.1	Protein Homology	CDS	2240818	2241312	+	CWC46_RS10415	CWC46_RS10415	1.05577	0.261064
NZ_CP025085.1	Protein Homology	CDS	2580043	2580999	+	CWC46_RS11745	CWC46_RS11745	1.11085	0.261675
NZ_CP025085.1	Protein Homology	CDS	394428	395513	-	CWC46_RS01835	rfaQ	1.06668	0.261934
NZ_CP025085.1	Protein Homology	CDS	3542416	3543804	-	CWC46_RS16165	CWC46_RS16165	1.61251	0.263888
NZ_CP025085.1	Between_features	intergenic_region	1713835	1713891	+	Intergenic_nt1713835_plus		1.63159	0.265272
NZ_CP025085.1	Protein Homology	CDS	423624	425435	+	CWC46_RS01970	CWC46_RS01970	1.17701	0.265853
NZ_CP025085.1	Protein Homology	CDS	260011	261471	-	CWC46_RS01195	CWC46_RS01195	1.01348	0.266154
NZ_CP025085.1	Protein Homology	CDS	1834408	1835163	-	CWC46_RS08505	gloB	1.15872	0.266154
NZ_CP025085.1	Protein Homology	CDS	4220845	4221684	+	CWC46_RS19190	CWC46_RS19190	1.3091	0.266154
NZ_CP025085.1	Between_features	intergenic_region	1754576	1755594	-	Intergenic_nt1754576_minus		1.06686	0.266154
NZ_CP025085.1	Between_features	intergenic_region	138247	138611	-	Intergenic_nt138247_minus		1.25509	0.267672
NZ_CP025085.1	Protein Homology	CDS	1035742	1036302	+	CWC46_RS04890	CWC46_RS04890	1.03016	0.267938
NZ_CP025085.1	Between_features	intergenic_region	331743	332133	-	Intergenic_nt331743_minus		1.94414	0.268363
NZ_CP025085.1	Between_features	intergenic_region	269530	269581	-	Intergenic_nt269530_minus		1.61956	0.268465
NZ_CP025085.1	Between_features	intergenic_region	2722753	2722792	-	Intergenic_nt2722753_minus		1.62645	0.268798
NZ_CP025085.1	Protein Homology	CDS	2867689	2868783	+	CWC46_RS12905	CWC46_RS12905	1.73384	0.269431
NZ_CP025085.1	Protein Homology	CDS	2874459	2875553	+	CWC46_RS12935	CWC46_RS12935	1.73384	0.269431
NZ_CP025085.1	nhmmer	sRNA	2658069	2658123	-	RprA		1.0641	0.269431
NZ_CP025085.1	Protein Homology	CDS	595877	596797	+	CWC46_RS02740	CWC46_RS02740	1.73522	0.269436
NZ_CP025085.1	cmsearch	antisense_RNA	2658067	2658177	-	CWC46_RS12065	rprA	1.05933	0.270595
NZ_CP025085.1	Protein Homology	CDS	2664425	2665939	+	CWC46_RS12090	CWC46_RS12090	1.285	0.270816
NZ_CP025085.1	Between_features	intergenic_region	4068978	4069163	+	Intergenic_nt4068978_plus		1.06016	0.270816
NZ_CP025085.1	Protein Homology	CDS	4311203	4313056	-	CWC46_RS19620	CWC46_RS19620	0.941497	0.27157
NZ_CP025085.1	Protein Homology	CDS	2583555	2584505	+	CWC46_RS11770	CWC46_RS11770	1.03871	0.27505
NZ_CP025085.1	Protein Homology	CDS	4553090	4554361	+	CWC46_RS20760	CWC46_RS20760	1.69103	0.276079
NZ_CP025085.1	Protein Homology	pseudogene	199949	200745	-	CWC46_RS00915	CWC46_RS00915	1.08353	0.276289
NZ_CP025085.1	Between_features	intergenic_region	4260999	4261283	+	Intergenic_nt4260999_plus		1.66959	0.277923
NZ_CP025085.1	Protein Homology	CDS	2899369	2901024	-	CWC46_RS13105	CWC46_RS13105	1.35217	0.279428
NZ_CP025085.1	Protein Homology	CDS	3876713	3880783	+	CWC46_RS17645	CWC46_RS17645	1.21442	0.280291
NZ_CP025085.1	Between_features	intergenic_region	935134	935146	+	Intergenic_nt935134_plus		1.85813	0.280526
NZ_CP025085.1	Between_features	intergenic_region	2754347	2754519	+	Intergenic_nt2754347_plus		1.47701	0.280526
NZ_CP025085.1	Protein Homology	CDS	2132138	2133670	+	CWC46_RS09885	CWC46_RS09885	1.54851	0.282336
NZ_CP025085.1	Protein Homology	CDS	804202	805869	+	CWC46_RS03725	CWC46_RS03725	1.12681	0.282702
NZ_CP025085.1	Between_features	intergenic_region	1789316	1789416	+	Intergenic_nt1789316_plus		1.47076	0.285844
NZ_CP025085.1	Protein Homology	CDS	1183915	1184385	-	CWC46_RS05525	CWC46_RS05525	1.2016	0.28587
NZ_CP025085.1	Protein Homology	CDS	4089633	4090301	+	CWC46_RS18635	CWC46_RS18635	1.03612	0.28587
NZ_CP025085.1	Between_features	intergenic_region	3274108	3274206	+	Intergenic_nt3274108_plus		1.84711	0.28618
NZ_CP025085.1	Protein Homology	CDS	845353	846291	+	CWC46_RS03895	CWC46_RS03895	1.19951	0.286888
NZ_CP025085.1	Protein Homology	CDS	3621781	3623649	-	CWC46_RS16570	CWC46_RS16570	1.09648	0.287248
NZ_CP025085.1	Between_features	intergenic_region	1900511	1900779	+	Intergenic_nt1900511_plus		1.40072	0.287248
NZ_CP025085.1	Between_features	intergenic_region	3503090	3503432	+	Intergenic_nt3503090_plus		1.43616	0.287248
NZ_CP025085.1	Protein Homology	CDS	232364	233440	+	CWC46_RS01065	CWC46_RS01065	1.44694	0.287834
NZ_CP025085.1	Protein Homology	CDS	248580	249929	-	CWC46_RS01145	CWC46_RS01145	1.19179	0.288538
NZ_CP025085.1	Protein Homology	CDS	4294455	4295225	-	CWC46_RS19525	CWC46_RS19525	1.07886	0.288689
NZ_CP025085.1	Protein Homology	CDS	4685258	4685641	-	CWC46_RS21385	CWC46_RS21385	1.501	0.288689
NZ_CP025085.1	Between_features	intergenic_region	1592328	1592441	+	Intergenic_nt1592328_plus		1.41626	0.288742
NZ_CP025085.1	Protein Homology	CDS	1337757	1339013	+	CWC46_RS06180	CWC46_RS06180	0.869166	0.28954
NZ_CP025085.1	Protein Homology	CDS	520357	520902	-	CWC46_RS02375	nusG	0.928516	0.289548
NZ_CP025085.1	Protein Homology	CDS	1666965	1667732	+	CWC46_RS07630	CWC46_RS07630	0.966391	0.289913
NZ_CP025085.1	Protein Homology	CDS	2592672	2594105	+	CWC46_RS11820	CWC46_RS11820	1.17099	0.291117
NZ_CP025085.1	Between_features	intergenic_region	3990106	3990173	-	Intergenic_nt3990106_minus		1.4789	0.292104
NZ_CP025085.1	Protein Homology	CDS	3453558	3454208	+	CWC46_RS15780	CWC46_RS15780	1.04991	0.292443
NZ_CP025085.1	Protein Homology	CDS	3725895	3727190	-	CWC46_RS17025	CWC46_RS17025	1.16173	0.292443
NZ_CP025085.1	Protein Homology	CDS	2466418	2467458	+	CWC46_RS11245	CWC46_RS11245	1.69749	0.294593
NZ_CP025085.1	Protein Homology	CDS	3854898	3856715	-	CWC46_RS17585	CWC46_RS17585	1.15647	0.294593
NZ_CP025085.1	Protein Homology	CDS	903065	904708	+	CWC46_RS04160	CWC46_RS04160	2.12337	0.294954
NZ_CP025085.1	Protein Homology	CDS	2511706	2512422	+	CWC46_RS11460	CWC46_RS11460	1.16804	0.294954
NZ_CP025085.1	Protein Homology	CDS	233589	234497	+	CWC46_RS01070	CWC46_RS01070	1.37949	0.29529
NZ_CP025085.1	Protein Homology	CDS	1250664	1251437	-	CWC46_RS05810	CWC46_RS05810	1.31225	0.295654
NZ_CP025085.1	Between_features	intergenic_region	4756348	4757201	-	Intergenic_nt4756348_minus		1.1404	0.297245
NZ_CP025085.1	Protein Homology	CDS	4374502	4375383	+	CWC46_RS19890	type III-A cas1	1.31619	0.297325
NZ_CP025085.1	Protein Homology	CDS	587207	588340	+	CWC46_RS02715	CWC46_RS02715	1.15112	0.298768
NZ_CP025085.1	Protein Homology	CDS	1681911	1683596	-	CWC46_RS07715	CWC46_RS07715	0.9967	0.298768
NZ_CP025085.1	Protein Homology	CDS	4912725	4913777	-	CWC46_RS22480	CWC46_RS22480	1.44052	0.299237
NZ_CP025085.1	Protein Homology	CDS	2492521	2493621	+	CWC46_RS11360	CWC46_RS11360	1.1418	0.299819
NZ_CP025085.1	Between_features	intergenic_region	3953227	3953756	-	Intergenic_nt3953227_minus		1.50592	0.299863
NZ_CP025085.1	Protein Homology	CDS	3511405	3512808	+	CWC46_RS16030	CWC46_RS16030	1.13366	0.300909
NZ_CP025085.1	Protein Homology	CDS	4023684	4024163	+	CWC46_RS18305	CWC46_RS18305	1.01702	0.303193
NZ_CP025085.1	Protein Homology	CDS	4090330	4091106	+	CWC46_RS18640	CWC46_RS18640	0.958903	0.303193
NZ_CP025085.1	Protein Homology	CDS	4268846	4269805	-	CWC46_RS19415	CWC46_RS19415	0.944638	0.304686
NZ_CP025085.1	Protein Homology	CDS	156527	157282	-	CWC46_RS00720	CWC46_RS00720	1.16388	0.305061
NZ_CP025085.1	Protein Homology	CDS	783840	784211	+	CWC46_RS03620	CWC46_RS03620	1.075	0.305135
NZ_CP025085.1	Protein Homology	CDS	2767566	2768558	-	CWC46_RS12505	CWC46_RS12505	1.21485	0.306504
NZ_CP025085.1	Protein Homology	CDS	741732	743102	-	CWC46_RS03415	CWC46_RS03415	0.966959	0.309118
NZ_CP025085.1	Protein Homology	CDS	34552	35622	-	CWC46_RS00150	CWC46_RS00150	0.958859	0.309593
NZ_CP025085.1	Protein Homology	CDS	809003	810547	+	CWC46_RS03745	ilvA	0.911073	0.310055
NZ_CP025085.1	Protein Homology	CDS	499387	499848	+	CWC46_RS02295	CWC46_RS02295	1.05831	0.310512
NZ_CP025085.1	Protein Homology	CDS	1200522	1201526	+	CWC46_RS05595	CWC46_RS05595	0.942084	0.310512
NZ_CP025085.1	Protein Homology	CDS	3042754	3043050	-	CWC46_RS13690	CWC46_RS13690	1.01847	0.310512
NZ_CP025085.1	Protein Homology	CDS	4526027	4527988	-	CWC46_RS20665	CWC46_RS20665	0.831784	0.310512
NZ_CP025085.1	Protein Homology	CDS	4905368	4906372	-	CWC46_RS22450	CWC46_RS22450	1.6002	0.310512
NZ_CP025085.1	Between_features	intergenic_region	2022238	2022720	+	Intergenic_nt2022238_plus		1.57123	0.310512
NZ_CP025085.1	Between_features	intergenic_region	2775381	2775425	+	Intergenic_nt2775381_plus		1.57123	0.310512
NZ_CP025085.1	Protein Homology	CDS	601444	602460	-	CWC46_RS02765	CWC46_RS02765	1.41763	0.310664
NZ_CP025085.1	Between_features	intergenic_region	1888845	1888884	+	Intergenic_nt1888845_plus		1.70409	0.310664
NZ_CP025085.1	Protein Homology	CDS	1658312	1659556	+	CWC46_RS07595	CWC46_RS07595	1.49754	0.310754
NZ_CP025085.1	Protein Homology	CDS	876277	878073	+	CWC46_RS04045	CWC46_RS04045	0.964044	0.311041
NZ_CP025085.1	GeneMarkS+	CDS	1712422	1712886	+	CWC46_RS07925	CWC46_RS07925	0.935021	0.311041
NZ_CP025085.1	Protein Homology	CDS	2126319	2127692	+	CWC46_RS09865	CWC46_RS09865	1.45085	0.311041
NZ_CP025085.1	Protein Homology	CDS	2576245	2579460	-	CWC46_RS11740	CWC46_RS11740	0.928379	0.311041
NZ_CP025085.1	Between_features	intergenic_region	1172979	1173315	-	Intergenic_nt1172979_minus		1.08988	0.311041
NZ_CP025085.1	Protein Homology	CDS	4329248	4329775	-	CWC46_RS19675	CWC46_RS19675	0.95125	0.311216
NZ_CP025085.1	Protein Homology	CDS	2669295	2669711	+	CWC46_RS12110	CWC46_RS12110	1.24432	0.311285
NZ_CP025085.1	Protein Homology	CDS	3649966	3650211	-	CWC46_RS16675	moaD	1.08763	0.312148
NZ_CP025085.1	Protein Homology	CDS	4635336	4636001	-	CWC46_RS21135	CWC46_RS21135	1.24327	0.312384
NZ_CP025085.1	Protein Homology	CDS	2595629	2595979	+	CWC46_RS11830	CWC46_RS11830	1.47918	0.317512
NZ_CP025085.1	Protein Homology	CDS	3072841	3073431	+	CWC46_RS13820	cobO	1.34888	0.317714
NZ_CP025085.1	Protein Homology	CDS	4683209	4684426	-	CWC46_RS21375	CWC46_RS21375	1.08009	0.318083
NZ_CP025085.1	Protein Homology	CDS	978217	979431	+	CWC46_RS04520	CWC46_RS04520	1.08807	0.31963
NZ_CP025085.1	Protein Homology	CDS	1635070	1636065	-	CWC46_RS07485	CWC46_RS07485	1.08933	0.319736
NZ_CP025085.1	Between_features	intergenic_region	1565901	1566064	-	Intergenic_nt1565901_minus		1.1949	0.320006
NZ_CP025085.1	Protein Homology	CDS	943168	944739	-	CWC46_RS04320	CWC46_RS04320	1.17446	0.320626
NZ_CP025085.1	Protein Homology	CDS	185276	185734	+	CWC46_RS00840	CWC46_RS00840	1.14347	0.320888
NZ_CP025085.1	Protein Homology	CDS	4808878	4810443	+	CWC46_RS21945	CWC46_RS21945	1.24504	0.320888
NZ_CP025085.1	Between_features	intergenic_region	1183018	1183178	-	Intergenic_nt1183018_minus		1.56498	0.320888
NZ_CP025085.1	Between_features	intergenic_region	4268670	4268845	+	Intergenic_nt4268670_plus		1.86126	0.322018
NZ_CP025085.1	Between_features	intergenic_region	2415293	2415702	-	Intergenic_nt2415293_minus		1.89888	0.322158
NZ_CP025085.1	Protein Homology	CDS	411173	412180	-	CWC46_RS01910	CWC46_RS01910	0.981739	0.322984
NZ_CP025085.1	Protein Homology	CDS	3192266	3192610	+	CWC46_RS14485	CWC46_RS14485	1.00783	0.324673
NZ_CP025085.1	Between_features	intergenic_region	643777	644006	+	Intergenic_nt643777_plus		1.53823	0.325436
NZ_CP025085.1	Protein Homology	CDS	3954565	3955617	-	CWC46_RS17965	CWC46_RS17965	0.986936	0.325488
NZ_CP025085.1	Between_features	intergenic_region	3243176	3243946	-	Intergenic_nt3243176_minus		1.45059	0.325488
NZ_CP025085.1	Between_features	intergenic_region	4826869	4827122	-	Intergenic_nt4826869_minus		1.06267	0.32579
NZ_CP025085.1	Protein Homology	CDS	2918660	2919382	+	CWC46_RS13170	CWC46_RS13170	1.75933	0.326468
NZ_CP025085.1	Protein Homology	CDS	4259694	4260998	-	CWC46_RS19365	CWC46_RS19365	1.25278	0.328736
NZ_CP025085.1	Protein Homology	CDS	1605119	1606147	+	CWC46_RS07355	CWC46_RS07355	0.876219	0.329297
NZ_CP025085.1	Protein Homology	CDS	3288774	3290081	+	CWC46_RS14980	guaD	1.13878	0.329412
NZ_CP025085.1	Protein Homology	CDS	3772019	3773359	+	CWC46_RS17240	CWC46_RS17240	1.32806	0.329412
NZ_CP025085.1	Between_features	intergenic_region	4464312	4464559	+	Intergenic_nt4464312_plus		1.60837	0.329412
NZ_CP025085.1	Protein Homology	CDS	1795658	1796152	+	CWC46_RS08290	CWC46_RS08290	0.979233	0.330645
NZ_CP025085.1	Between_features	intergenic_region	421299	421624	+	Intergenic_nt421299_plus		1.4485	0.331294
NZ_CP025085.1	Protein Homology	CDS	4610052	4610987	+	CWC46_RS21015	CWC46_RS21015	1.13485	0.332141
NZ_CP025085.1	Protein Homology	CDS	4718922	4720040	-	CWC46_RS21535	CWC46_RS21535	0.872905	0.332159
NZ_CP025085.1	Protein Homology	CDS	588351	591488	+	CWC46_RS02720	CWC46_RS02720	1.00208	0.333869
NZ_CP025085.1	Protein Homology	CDS	1916335	1931526	+	CWC46_RS08930	CWC46_RS08930	0.731375	0.334898
NZ_CP025085.1	Protein Homology	CDS	649120	650508	+	CWC46_RS02990	CWC46_RS02990	0.862938	0.335489
NZ_CP025085.1	Protein Homology	CDS	1768045	1768800	+	CWC46_RS08190	hutC	0.917245	0.335542
NZ_CP025085.1	Protein Homology	CDS	399965	400990	+	CWC46_RS01860	CWC46_RS01860	0.941628	0.336235
NZ_CP025085.1	Protein Homology	CDS	3462000	3463295	-	CWC46_RS15810	CWC46_RS15810	0.830869	0.338204
NZ_CP025085.1	Protein Homology	CDS	4299191	4300294	-	CWC46_RS19550	CWC46_RS19550	1.08228	0.338239
NZ_CP025085.1	Between_features	intergenic_region	2151843	2152027	-	Intergenic_nt2151843_minus		1.6243	0.339423
NZ_CP025085.1	Protein Homology	CDS	816051	820025	+	CWC46_RS03770	putA	0.782086	0.339446
NZ_CP025085.1	Protein Homology	CDS	3744182	3745459	-	CWC46_RS17105	CWC46_RS17105	1.62019	0.340501
NZ_CP025085.1	Protein Homology	CDS	2876906	2877139	+	CWC46_RS12945	CWC46_RS12945	1.49843	0.34103
NZ_CP025085.1	Between_features	intergenic_region	4434000	4434195	-	Intergenic_nt4434000_minus		1.56144	0.341474
NZ_CP025085.1	Protein Homology	CDS	2199814	2200746	+	CWC46_RS10220	CWC46_RS10220	0.950644	0.343882
NZ_CP025085.1	Protein Homology	CDS	2310940	2311227	+	CWC46_RS10655	hypC	1.02889	0.346824
NZ_CP025085.1	Between_features	intergenic_region	2977570	2977801	+	Intergenic_nt2977570_plus		1.55067	0.347203
NZ_CP025085.1	Protein Homology	CDS	719696	720466	+	CWC46_RS03315	livG	1.28274	0.347574
NZ_CP025085.1	GeneMarkS+	CDS	3145205	3145693	-	CWC46_RS14160	CWC46_RS14160	1.09547	0.347574
NZ_CP025085.1	Protein Homology	CDS	4588447	4588887	-	CWC46_RS20915	CWC46_RS20915	0.998328	0.347574
NZ_CP025085.1	Protein Homology	CDS	4736228	4737553	-	CWC46_RS21605	CWC46_RS21605	0.956997	0.347574
NZ_CP025085.1	Protein Homology	CDS	4338268	4338612	-	CWC46_RS19710	CWC46_RS19710	1.12148	0.348496
NZ_CP025085.1	Protein Homology	CDS	697421	698707	+	CWC46_RS03205	CWC46_RS03205	0.852397	0.348504
NZ_CP025085.1	Between_features	intergenic_region	2630062	2630129	+	Intergenic_nt2630062_plus		1.71816	0.348815
NZ_CP025085.1	Protein Homology	CDS	4956957	4957760	-	CWC46_RS22680	CWC46_RS22680	1.03852	0.348958
NZ_CP025085.1	Protein Homology	CDS	4364058	4367681	-	CWC46_RS19845	CWC46_RS19845	0.930162	0.350261
NZ_CP025085.1	Between_features	intergenic_region	702975	703220	-	Intergenic_nt702975_minus		1.55097	0.350261
NZ_CP025085.1	Between_features	intergenic_region	4162521	4162661	-	Intergenic_nt4162521_minus		1.26155	0.350261
NZ_CP025085.1	Protein Homology	CDS	2436594	2437895	-	CWC46_RS11110	CWC46_RS11110	1.1877	0.350673
NZ_CP025085.1	Between_features	intergenic_region	1475406	1475557	+	Intergenic_nt1475406_plus		1.99342	0.350673
NZ_CP025085.1	nhmmer	sRNA	4826947	4827102	-	SraG		1.08762	0.350783
NZ_CP025085.1	Protein Homology	CDS	3033993	3035177	+	CWC46_RS13645	CWC46_RS13645	1.0215	0.351252
NZ_CP025085.1	Protein Homology	CDS	269230	269529	-	CWC46_RS01240	CWC46_RS01240	1.01511	0.351535
NZ_CP025085.1	Protein Homology	CDS	1872813	1873694	+	CWC46_RS08710	cysW	1.22562	0.351891
NZ_CP025085.1	Protein Homology	CDS	3910404	3911678	-	CWC46_RS17790	CWC46_RS17790	0.917983	0.351891
NZ_CP025085.1	Protein Homology	CDS	1557330	1558664	+	CWC46_RS07170	CWC46_RS07170	0.881089	0.353185
NZ_CP025085.1	Protein Homology	CDS	4544130	4544441	+	CWC46_RS20715	CWC46_RS20715	1.38207	0.353185
NZ_CP025085.1	Protein Homology	CDS	4770275	4770793	+	CWC46_RS21755	CWC46_RS21755	1.19389	0.353185
NZ_CP025085.1	Between_features	intergenic_region	3265	4136	+	Intergenic_nt3265_plus		1.43829	0.353185
NZ_CP025085.1	Protein Homology	CDS	473314	474363	+	CWC46_RS02180	CWC46_RS02180	1.10597	0.356818
NZ_CP025085.1	Between_features	intergenic_region	1905329	1905339	+	Intergenic_nt1905329_plus		1.19587	0.356818
NZ_CP025085.1	Protein Homology	CDS	4082206	4083057	+	CWC46_RS18610	CWC46_RS18610	1.2527	0.358331
NZ_CP025085.1	Protein Homology	CDS	1089710	1090351	+	CWC46_RS05095	CWC46_RS05095	1.15506	0.358891
NZ_CP025085.1	Protein Homology	CDS	1473849	1475405	+	CWC46_RS06775	CWC46_RS06775	1.85941	0.358891
NZ_CP025085.1	Between_features	intergenic_region	3339932	3340110	-	Intergenic_nt3339932_minus		1.28316	0.360969
NZ_CP025085.1	Protein Homology	CDS	412556	413968	+	CWC46_RS01915	CWC46_RS01915	1.5809	0.361137
NZ_CP025085.1	Protein Homology	CDS	2554240	2555001	+	CWC46_RS11640	CWC46_RS11640	1.30075	0.361137
NZ_CP025085.1	Protein Homology	CDS	4965170	4965871	-	CWC46_RS22720	CWC46_RS22720	1.24757	0.361137
NZ_CP025085.1	Between_features	intergenic_region	780520	780679	+	Intergenic_nt780520_plus		1.39721	0.361137
NZ_CP025085.1	Protein Homology	CDS	1699205	1700656	+	CWC46_RS07835	CWC46_RS07835	1.45072	0.361176
NZ_CP025085.1	Protein Homology	CDS	4860460	4862286	+	CWC46_RS22215	CWC46_RS22215	0.712187	0.362545
NZ_CP025085.1	Protein Homology	CDS	2244701	2245915	-	CWC46_RS10435	CWC46_RS10435	1.26214	0.363786
NZ_CP025085.1	Protein Homology	CDS	1876586	1877863	-	CWC46_RS08730	CWC46_RS08730	1.18797	0.364648
NZ_CP025085.1	Between_features	intergenic_region	214895	214947	-	Intergenic_nt214895_minus		1.49232	0.366221
NZ_CP025085.1	Between_features	intergenic_region	4338176	4338267	-	Intergenic_nt4338176_minus		1.49232	0.366221
NZ_CP025085.1	Protein Homology	CDS	234802	235665	+	CWC46_RS01075	CWC46_RS01075	1.06429	0.367848
NZ_CP025085.1	Protein Homology	CDS	1986796	1987983	+	CWC46_RS09180	CWC46_RS09180	1.16394	0.367848
NZ_CP025085.1	Between_features	intergenic_region	2827696	2828047	-	Intergenic_nt2827696_minus		1.45699	0.367848
NZ_CP025085.1	Protein Homology	CDS	3086170	3086598	+	CWC46_RS13890	CWC46_RS13890	1.09523	0.367922
NZ_CP025085.1	Protein Homology	CDS	4275919	4276374	-	CWC46_RS19440	fabZ	0.840838	0.368387
NZ_CP025085.1	Protein Homology	CDS	2078707	2079201	-	CWC46_RS09635	CWC46_RS09635	1.00343	0.368859
NZ_CP025085.1	Protein Homology	CDS	1623230	1625893	-	CWC46_RS07435	CWC46_RS07435	0.801128	0.371426
NZ_CP025085.1	Protein Homology	CDS	2165944	2167146	+	CWC46_RS10060	gspL	1.05366	0.371576
NZ_CP025085.1	Protein Homology	CDS	3147616	3147795	-	CWC46_RS14175	CWC46_RS14175	1.34596	0.371576
NZ_CP025085.1	Protein Homology	CDS	4547066	4547755	+	CWC46_RS20740	CWC46_RS20740	1.45293	0.371576
NZ_CP025085.1	Protein Homology	CDS	4864697	4865170	-	CWC46_RS22240	CWC46_RS22240	1.04315	0.371576
NZ_CP025085.1	Protein Homology	CDS	3916774	3919839	-	CWC46_RS17815	CWC46_RS17815	1.08429	0.371776
NZ_CP025085.1	Between_features	intergenic_region	2453305	2453706	+	Intergenic_nt2453305_plus		1.21413	0.371941
NZ_CP025085.1	Protein Homology	CDS	3199262	3200224	+	CWC46_RS14515	CWC46_RS14515	0.782162	0.373091
NZ_CP025085.1	Protein Homology	CDS	329227	330189	+	CWC46_RS01525	CWC46_RS01525	1.08345	0.373795
NZ_CP025085.1	Protein Homology	CDS	3426709	3427404	+	CWC46_RS15665	dpiA	1.26819	0.374523
NZ_CP025085.1	GeneMarkS+	CDS	1684069	1684197	-	CWC46_RS07725	CWC46_RS07725	0.964201	0.375128
NZ_CP025085.1	Protein Homology	CDS	2356935	2365511	+	CWC46_RS10850	CWC46_RS10850	0.839008	0.37592
NZ_CP025085.1	Protein Homology	CDS	1881766	1882368	+	CWC46_RS08750	CWC46_RS08750	1.22626	0.376841
NZ_CP025085.1	Between_features	intergenic_region	966966	967084	+	Intergenic_nt966966_plus		1.52072	0.376841
NZ_CP025085.1	Protein Homology	CDS	3230882	3231673	-	CWC46_RS14685	CWC46_RS14685	0.786544	0.377787
NZ_CP025085.1	Between_features	intergenic_region	3725447	3725894	+	Intergenic_nt3725447_plus		1.46934	0.377787
NZ_CP025085.1	Protein Homology	CDS	3750551	3752677	-	CWC46_RS17135	CWC46_RS17135	0.845116	0.379797
NZ_CP025085.1	Protein Homology	CDS	894120	895028	-	CWC46_RS04120	rarD	1.22827	0.379953
NZ_CP025085.1	Protein Homology	CDS	969325	969732	+	CWC46_RS04475	CWC46_RS04475	0.993551	0.379953
NZ_CP025085.1	Protein Homology	CDS	3139400	3140602	-	CWC46_RS14125	CWC46_RS14125	1.32467	0.380465
NZ_CP025085.1	Between_features	intergenic_region	2935835	2935886	+	Intergenic_nt2935835_plus		1.21632	0.380469
NZ_CP025085.1	Protein Homology	CDS	3428529	3429353	-	CWC46_RS15675	CWC46_RS15675	0.857496	0.381315
NZ_CP025085.1	Between_features	intergenic_region	3501314	3501427	-	Intergenic_nt3501314_minus		0.980355	0.381726
NZ_CP025085.1	Protein Homology	CDS	3267004	3267471	+	CWC46_RS14850	CWC46_RS14850	1.13874	0.382119
NZ_CP025085.1	Between_features	intergenic_region	2514508	2514626	+	Intergenic_nt2514508_plus		1.237	0.382119
NZ_CP025085.1	Between_features	intergenic_region	3776418	3776685	-	Intergenic_nt3776418_minus		1.46646	0.382119
NZ_CP025085.1	Protein Homology	CDS	659502	659963	+	CWC46_RS03040	CWC46_RS03040	1.39962	0.384689
NZ_CP025085.1	Protein Homology	CDS	4804387	4805139	-	CWC46_RS21925	CWC46_RS21925	0.820237	0.384689
NZ_CP025085.1	Between_features	intergenic_region	3133813	3134352	+	Intergenic_nt3133813_plus		0.94261	0.384689
NZ_CP025085.1	Protein Homology	CDS	2692108	2701980	+	CWC46_RS12190	CWC46_RS12190	0.813516	0.384906
NZ_CP025085.1	Between_features	intergenic_region	3045181	3045476	+	Intergenic_nt3045181_plus		1.13659	0.384906
NZ_CP025085.1	Protein Homology	CDS	2776262	2780149	+	CWC46_RS12535	CWC46_RS12535	0.851595	0.384968
NZ_CP025085.1	Protein Homology	CDS	4519422	4520150	-	CWC46_RS20635	CWC46_RS20635	0.964426	0.385057
NZ_CP025085.1	Protein Homology	CDS	1818540	1819265	+	CWC46_RS08425	CWC46_RS08425	0.914797	0.385103
NZ_CP025085.1	Protein Homology	CDS	1009209	1009496	+	CWC46_RS04675	CWC46_RS04675	0.893075	0.385773
NZ_CP025085.1	Protein Homology	CDS	610432	610776	+	CWC46_RS02805	CWC46_RS02805	1.45553	0.386619
NZ_CP025085.1	Protein Homology	CDS	4879982	4880656	+	CWC46_RS22300	CWC46_RS22300	0.953025	0.386619
NZ_CP025085.1	Protein Homology	CDS	1674720	1675094	+	CWC46_RS07665	CWC46_RS07665	0.910844	0.388381
NZ_CP025085.1	Between_features	intergenic_region	4864350	4864696	-	Intergenic_nt4864350_minus		1.13961	0.388677
NZ_CP025085.1	Protein Homology	CDS	2963130	2965838	-	CWC46_RS13395	CWC46_RS13395	0.945239	0.388981
NZ_CP025085.1	Protein Homology	CDS	1486084	1487859	+	CWC46_RS06830	CWC46_RS06830	1.32999	0.389374
NZ_CP025085.1	Between_features	intergenic_region	477486	477666	-	Intergenic_nt477486_minus		1.22193	0.389709
NZ_CP025085.1	Protein Homology	CDS	1900043	1900510	+	CWC46_RS08860	CWC46_RS08860	0.870441	0.390672
NZ_CP025085.1	Between_features	intergenic_region	628719	629037	+	Intergenic_nt628719_plus		1.01861	0.390672
NZ_CP025085.1	Between_features	intergenic_region	3909925	3910403	-	Intergenic_nt3909925_minus		1.28875	0.390672
NZ_CP025085.1	Protein Homology	CDS	2419958	2420854	-	CWC46_RS11040	CWC46_RS11040	1.30613	0.390915
NZ_CP025085.1	Between_features	intergenic_region	109568	109608	+	Intergenic_nt109568_plus		1.28067	0.391681
NZ_CP025085.1	Protein Homology	CDS	853854	854963	+	CWC46_RS03935	CWC46_RS03935	1.30979	0.392107
NZ_CP025085.1	Protein Homology	CDS	1328412	1329773	+	CWC46_RS06140	CWC46_RS06140	0.722438	0.392397
NZ_CP025085.1	Protein Homology	CDS	4554876	4555808	+	CWC46_RS20765	CWC46_RS20765	1.47048	0.392397
NZ_CP025085.1	Between_features	intergenic_region	4243238	4243422	-	Intergenic_nt4243238_minus		1.39981	0.392397
NZ_CP025085.1	Protein Homology	CDS	658479	659456	+	CWC46_RS03035	CWC46_RS03035	1.02323	0.393454
NZ_CP025085.1	Between_features	intergenic_region	2709642	2709685	-	Intergenic_nt2709642_minus		1.39277	0.394142
NZ_CP025085.1	Protein Homology	CDS	4131977	4132621	-	CWC46_RS18795	CWC46_RS18795	0.739089	0.394683
NZ_CP025085.1	Protein Homology	CDS	483313	484299	-	CWC46_RS02215	CWC46_RS02215	0.870718	0.395265
NZ_CP025085.1	Protein Homology	CDS	2469357	2470037	+	CWC46_RS11260	CWC46_RS11260	1.08601	0.395265
NZ_CP025085.1	Protein Homology	CDS	4800912	4801631	-	CWC46_RS21910	deoD	0.754223	0.395265
NZ_CP025085.1	Between_features	intergenic_region	2624449	2624759	+	Intergenic_nt2624449_plus		0.911472	0.395265
NZ_CP025085.1	Between_features	intergenic_region	3017785	3017879	+	Intergenic_nt3017785_plus		1.37416	0.395265
NZ_CP025085.1	Protein Homology	CDS	598817	600247	+	CWC46_RS02755	CWC46_RS02755	1.00129	0.398323
NZ_CP025085.1	Protein Homology	CDS	770356	771399	-	CWC46_RS03565	CWC46_RS03565	0.83843	0.398323
NZ_CP025085.1	Protein Homology	CDS	2024745	2026208	-	CWC46_RS09400	CWC46_RS09400	1.00129	0.398323
NZ_CP025085.1	Protein Homology	CDS	4867666	4868808	-	CWC46_RS22255	CWC46_RS22255	0.923915	0.398323
NZ_CP025085.1	Between_features	intergenic_region	536322	536346	-	Intergenic_nt536322_minus		1.43286	0.398323
NZ_CP025085.1	Protein Homology	CDS	214193	214894	-	CWC46_RS00975	CWC46_RS00975	0.774818	0.398921
NZ_CP025085.1	Protein Homology	CDS	3987799	3988536	-	CWC46_RS18125	CWC46_RS18125	0.802296	0.398921
NZ_CP025085.1	Between_features	intergenic_region	1946205	1946308	+	Intergenic_nt1946205_plus		1.4734	0.398921
NZ_CP025085.1	Protein Homology	CDS	2007998	2008786	+	CWC46_RS09310	CWC46_RS09310	1.32489	0.39922
NZ_CP025085.1	Protein Homology	CDS	2714494	2715168	-	CWC46_RS12250	CWC46_RS12250	0.786377	0.401367
NZ_CP025085.1	Protein Homology	pseudogene	3665246	3666658	+	CWC46_RS16760	CWC46_RS16760	1.08122	0.402127
NZ_CP025085.1	Protein Homology	CDS	3471367	3473133	+	CWC46_RS15840	CWC46_RS15840	0.880134	0.402488
NZ_CP025085.1	Between_features	intergenic_region	3202456	3202837	+	Intergenic_nt3202456_plus		0.811725	0.404705
NZ_CP025085.1	Protein Homology	CDS	3169912	3170670	-	CWC46_RS14345	CWC46_RS14345	0.945737	0.404736
NZ_CP025085.1	Protein Homology	CDS	668631	669353	+	CWC46_RS03080	CWC46_RS03080	0.976371	0.405743
NZ_CP025085.1	Between_features	intergenic_region	431600	431725	+	Intergenic_nt431600_plus		1.31604	0.409268
NZ_CP025085.1	Protein Homology	CDS	1452146	1453069	+	CWC46_RS06670	CWC46_RS06670	1.35436	0.409439
NZ_CP025085.1	Protein Homology	CDS	533438	534430	-	CWC46_RS02450	CWC46_RS02450	0.933823	0.409862
NZ_CP025085.1	Protein Homology	CDS	2167143	2167637	+	CWC46_RS10065	CWC46_RS10065	1.28435	0.410295
NZ_CP025085.1	Protein Homology	CDS	2923005	2923946	+	CWC46_RS13190	CWC46_RS13190	1.30206	0.410295
NZ_CP025085.1	Between_features	intergenic_region	4909600	4910142	-	Intergenic_nt4909600_minus		1.28435	0.410295
NZ_CP025085.1	Protein Homology	CDS	1851422	1852879	-	CWC46_RS08625	CWC46_RS08625	0.79546	0.410336
NZ_CP025085.1	Protein Homology	CDS	2668047	2669270	+	CWC46_RS12105	CWC46_RS12105	0.966635	0.411387
NZ_CP025085.1	Between_features	intergenic_region	499285	499386	-	Intergenic_nt499285_minus		1.33137	0.41189
NZ_CP025085.1	Between_features	intergenic_region	4293781	4293959	-	Intergenic_nt4293781_minus		1.06615	0.41189
NZ_CP025085.1	Protein Homology	CDS	4761994	4762710	-	CWC46_RS21720	CWC46_RS21720	0.99816	0.412914
NZ_CP025085.1	Protein Homology	CDS	1688948	1689706	+	CWC46_RS07765	CWC46_RS07765	0.929542	0.413869
NZ_CP025085.1	Protein Homology	CDS	2059511	2059819	-	CWC46_RS09530	CWC46_RS09530	0.815678	0.413869
NZ_CP025085.1	Between_features	intergenic_region	1792734	1793238	+	Intergenic_nt1792734_plus		0.800004	0.413869
NZ_CP025085.1	Protein Homology	CDS	4373327	4373662	-	CWC46_RS19880	CWC46_RS19880	0.790058	0.414087
NZ_CP025085.1	Protein Homology	CDS	3679116	3680411	-	CWC46_RS16835	CWC46_RS16835	1.12334	0.415567
NZ_CP025085.1	Between_features	intergenic_region	4143460	4143575	-	Intergenic_nt4143460_minus		1.32367	0.418036
NZ_CP025085.1	Protein Homology	CDS	4818591	4819586	+	CWC46_RS22000	CWC46_RS22000	0.959105	0.418352
NZ_CP025085.1	Protein Homology	CDS	3929497	3930504	-	CWC46_RS17860	CWC46_RS17860	0.852088	0.419746
NZ_CP025085.1	Protein Homology	CDS	190294	191259	+	CWC46_RS00865	CWC46_RS00865	0.720193	0.42049
NZ_CP025085.1	Protein Homology	CDS	421625	422389	+	CWC46_RS01960	CWC46_RS01960	0.698175	0.42049
NZ_CP025085.1	Protein Homology	CDS	4772510	4772776	-	CWC46_RS21770	CWC46_RS21770	0.859461	0.420642
NZ_CP025085.1	Protein Homology	CDS	3373292	3375070	-	CWC46_RS15430	CWC46_RS15430	1.01416	0.421085
NZ_CP025085.1	Protein Homology	CDS	3783102	3784742	+	CWC46_RS17285	CWC46_RS17285	1.05526	0.421085
NZ_CP025085.1	Between_features	intergenic_region	3571938	3572198	+	Intergenic_nt3571938_plus		0.9754	0.421085
NZ_CP025085.1	Between_features	intergenic_region	3854462	3854897	-	Intergenic_nt3854462_minus		1.30375	0.42152
NZ_CP025085.1	Protein Homology	CDS	1693876	1694946	+	CWC46_RS07795	CWC46_RS07795	1.02824	0.424125
NZ_CP025085.1	Protein Homology	CDS	4910888	4911901	-	CWC46_RS22470	asrC	1.14543	0.42514
NZ_CP025085.1	Between_features	intergenic_region	4075746	4076096	-	Intergenic_nt4075746_minus		1.229	0.425421
NZ_CP025085.1	Protein Homology	CDS	1520933	1523398	+	CWC46_RS06990	CWC46_RS06990	0.686928	0.427905
NZ_CP025085.1	Protein Homology	CDS	1768736	1768942	+	CWC46_RS08195	CWC46_RS08195	1.19654	0.427905
NZ_CP025085.1	Protein Homology	CDS	2142223	2143353	+	CWC46_RS09930	CWC46_RS09930	1.23574	0.427905
NZ_CP025085.1	Between_features	intergenic_region	156451	156526	-	Intergenic_nt156451_minus		1.29314	0.427905
NZ_CP025085.1	Protein Homology	CDS	2152028	2152744	-	CWC46_RS09995	CWC46_RS09995	0.932516	0.428987
NZ_CP025085.1	Protein Homology	CDS	3016558	3017784	+	CWC46_RS13575	CWC46_RS13575	0.839098	0.428987
NZ_CP025085.1	Protein Homology	CDS	3565471	3568014	-	CWC46_RS16270	CWC46_RS16270	0.71911	0.428987
NZ_CP025085.1	Between_features	intergenic_region	3776956	3777359	-	Intergenic_nt3776956_minus		1.4695	0.428987
NZ_CP025085.1	Protein Homology	CDS	1706225	1707376	+	CWC46_RS07885	CWC46_RS07885	1.41484	0.429466
NZ_CP025085.1	Protein Homology	CDS	3580978	3582738	+	CWC46_RS16335	CWC46_RS16335	0.868422	0.430811
NZ_CP025085.1	Between_features	intergenic_region	4169090	4169261	-	Intergenic_nt4169090_minus		0.677801	0.430811
NZ_CP025085.1	Between_features	intergenic_region	259499	259625	-	Intergenic_nt259499_minus		0.990878	0.432355
NZ_CP025085.1	Protein Homology	CDS	2391092	2392327	+	CWC46_RS10950	CWC46_RS10950	1.25033	0.432625
NZ_CP025085.1	Between_features	intergenic_region	2020923	2021619	+	Intergenic_nt2020923_plus		1.20322	0.433495
NZ_CP025085.1	Protein Homology	CDS	3759688	3760437	-	CWC46_RS17175	CWC46_RS17175	1.21244	0.434038
NZ_CP025085.1	Protein Homology	CDS	4391525	4391812	+	CWC46_RS19970	CWC46_RS19970	1.29789	0.434038
NZ_CP025085.1	Between_features	intergenic_region	118443	118573	-	Intergenic_nt118443_minus		0.97305	0.438239
NZ_CP025085.1	Protein Homology	CDS	336307	337620	-	CWC46_RS01550	CWC46_RS01550	1.31564	0.439458
NZ_CP025085.1	Protein Homology	CDS	2882396	2882656	+	CWC46_RS13000	CWC46_RS13000	1.35465	0.439912
NZ_CP025085.1	Protein Homology	CDS	4056572	4057912	+	CWC46_RS18485	CWC46_RS18485	1.28439	0.442984
NZ_CP025085.1	Between_features	intergenic_region	1950864	1951737	-	Intergenic_nt1950864_minus		1.04286	0.442984
NZ_CP025085.1	Protein Homology	CDS	888393	889109	+	CWC46_RS04100	CWC46_RS04100	0.847735	0.445002
NZ_CP025085.1	Between_features	intergenic_region	3070431	3070670	-	Intergenic_nt3070431_minus		0.820349	0.445002
NZ_CP025085.1	Between_features	intergenic_region	4801632	4801687	-	Intergenic_nt4801632_minus		1.00913	0.445002
NZ_CP025085.1	Protein Homology	CDS	2499420	2500472	+	CWC46_RS11385	CWC46_RS11385	0.741173	0.447521
NZ_CP025085.1	Protein Homology	CDS	1797996	1800623	+	CWC46_RS08305	CWC46_RS08305	0.686839	0.448188
NZ_CP025085.1	Protein Homology	CDS	3251567	3253891	-	CWC46_RS14765	CWC46_RS14765	0.757457	0.450678
NZ_CP025085.1	Protein Homology	CDS	3809199	3811382	-	CWC46_RS17410	CWC46_RS17410	0.670762	0.450723
NZ_CP025085.1	Protein Homology	CDS	4845731	4846360	-	CWC46_RS22130	CWC46_RS22130	0.611591	0.452858
NZ_CP025085.1	Protein Homology	CDS	3644873	3646045	+	CWC46_RS16650	CWC46_RS16650	0.80522	0.453865
NZ_CP025085.1	Between_features	intergenic_region	1318267	1318575	+	Intergenic_nt1318267_plus		1.0987	0.453865
NZ_CP025085.1	Protein Homology	CDS	1094509	1096050	+	CWC46_RS05115	CWC46_RS05115	0.91673	0.454645
NZ_CP025085.1	Protein Homology	CDS	2525255	2525965	-	CWC46_RS11535	CWC46_RS11535	1.00795	0.454645
NZ_CP025085.1	Protein Homology	CDS	3385860	3386063	-	CWC46_RS15480	CWC46_RS15480	1.17639	0.454645
NZ_CP025085.1	Protein Homology	CDS	4145561	4148707	+	CWC46_RS18855	CWC46_RS18855	0.682676	0.454645
NZ_CP025085.1	Protein Homology	CDS	4233518	4234408	+	CWC46_RS19255	CWC46_RS19255	1.01671	0.454645
NZ_CP025085.1	Protein Homology	CDS	3737632	3738963	-	CWC46_RS17080	CWC46_RS17080	0.87785	0.4547
NZ_CP025085.1	Between_features	intergenic_region	174527	174658	-	Intergenic_nt174527_minus		0.984115	0.4547
NZ_CP025085.1	Between_features	intergenic_region	4604118	4604307	-	Intergenic_nt4604118_minus		1.21056	0.4547
NZ_CP025085.1	Protein Homology	CDS	1478772	1479740	+	CWC46_RS06800	CWC46_RS06800	1.175	0.454711
NZ_CP025085.1	Protein Homology	CDS	1743695	1744936	+	CWC46_RS08090	CWC46_RS08090	1.23046	0.454711
NZ_CP025085.1	Protein Homology	CDS	73247	74029	-	CWC46_RS00320	CWC46_RS00320	0.706802	0.455624
NZ_CP025085.1	Protein Homology	CDS	1523484	1524215	+	CWC46_RS06995	CWC46_RS06995	0.704621	0.455953
NZ_CP025085.1	Protein Homology	CDS	3912071	3915217	-	CWC46_RS17800	CWC46_RS17800	0.719958	0.455953
NZ_CP025085.1	Between_features	intergenic_region	2470038	2470567	-	Intergenic_nt2470038_minus		1.30438	0.455973
NZ_CP025085.1	Between_features	intergenic_region	96574	96794	+	Intergenic_nt96574_plus		1.17496	0.456473
NZ_CP025085.1	Between_features	intergenic_region	1767693	1768044	+	Intergenic_nt1767693_plus		1.24324	0.457939
NZ_CP025085.1	GeneMarkS+	CDS	267965	268543	-	CWC46_RS01225	CWC46_RS01225	0.984861	0.458904
NZ_CP025085.1	Protein Homology	CDS	567772	568332	+	CWC46_RS02620	CWC46_RS02620	1.02279	0.459213
NZ_CP025085.1	Between_features	intergenic_region	2918289	2918659	-	Intergenic_nt2918289_minus		1.13474	0.45955
NZ_CP025085.1	Protein Homology	CDS	765548	765790	+	CWC46_RS03535	CWC46_RS03535	0.82219	0.460276
NZ_CP025085.1	Protein Homology	CDS	2328048	2329580	+	CWC46_RS10735	CWC46_RS10735	1.15925	0.461588
NZ_CP025085.1	Protein Homology	CDS	1571246	1572583	+	CWC46_RS07215	CWC46_RS07215	1.37196	0.46168
NZ_CP025085.1	Between_features	intergenic_region	4155409	4155711	-	Intergenic_nt4155409_minus		1.00828	0.462121
NZ_CP025085.1	Between_features	intergenic_region	4280607	4280641	-	Intergenic_nt4280607_minus		1.12927	0.462536
NZ_CP025085.1	Between_features	intergenic_region	4432568	4433045	-	Intergenic_nt4432568_minus		0.871905	0.462536
NZ_CP025085.1	Protein Homology	CDS	1776402	1777148	-	CWC46_RS08235	CWC46_RS08235	1.01526	0.46266
NZ_CP025085.1	Between_features	intergenic_region	810548	810649	+	Intergenic_nt810548_plus		1.19274	0.465074
NZ_CP025085.1	Protein Homology	CDS	1689703	1691442	+	CWC46_RS07770	CWC46_RS07770	0.770792	0.465632
NZ_CP025085.1	Protein Homology	CDS	1304576	1306186	-	CWC46_RS06040	thiP	0.862931	0.465711
NZ_CP025085.1	Protein Homology	CDS	2468594	2469364	+	CWC46_RS11255	bioC	1.26797	0.465711
NZ_CP025085.1	Protein Homology	CDS	3548553	3549719	-	CWC46_RS16195	CWC46_RS16195	1.26797	0.465711
NZ_CP025085.1	Protein Homology	CDS	4810437	4811582	+	CWC46_RS21950	CWC46_RS21950	0.828361	0.466937
NZ_CP025085.1	Protein Homology	CDS	209172	210503	-	CWC46_RS00960	CWC46_RS00960	0.716607	0.46867
NZ_CP025085.1	Protein Homology	CDS	1298190	1299233	+	CWC46_RS06000	CWC46_RS06000	1.02189	0.468947
NZ_CP025085.1	Protein Homology	CDS	2304543	2305559	+	CWC46_RS10620	CWC46_RS10620	0.686943	0.468947
NZ_CP025085.1	Between_features	intergenic_region	3121649	3121699	-	Intergenic_nt3121649_minus		1.09893	0.468947
NZ_CP025085.1	Protein Homology	CDS	3672026	3673435	+	CWC46_RS16800	CWC46_RS16800	0.90598	0.469577
NZ_CP025085.1	Protein Homology	CDS	3284053	3286380	+	CWC46_RS14960	CWC46_RS14960	1.2239	0.471701
NZ_CP025085.1	Protein Homology	CDS	3017880	3018935	+	CWC46_RS13580	CWC46_RS13580	0.730635	0.471973
NZ_CP025085.1	Protein Homology	CDS	3976857	3978023	-	CWC46_RS18085	CWC46_RS18085	0.591591	0.471973
NZ_CP025085.1	Protein Homology	CDS	500186	502117	+	CWC46_RS02300	CWC46_RS02300	1.21091	0.472498
NZ_CP025085.1	Protein Homology	CDS	2322628	2323548	+	CWC46_RS10700	fdxH	0.607571	0.473371
NZ_CP025085.1	Protein Homology	CDS	3192629	3192826	-	CWC46_RS14490	CWC46_RS14490	0.917123	0.473371
NZ_CP025085.1	Protein Homology	CDS	4316615	4319500	-	CWC46_RS19630	CWC46_RS19630	0.651247	0.47392
NZ_CP025085.1	Protein Homology	CDS	3970350	3970775	-	CWC46_RS18045	tolR	0.933025	0.47488
NZ_CP025085.1	Protein Homology	CDS	3729549	3729866	+	CWC46_RS17040	CWC46_RS17040	1.26841	0.475419
NZ_CP025085.1	Protein Homology	CDS	3464754	3465365	-	CWC46_RS15820	lolA	0.668665	0.476145
NZ_CP025085.1	Between_features	intergenic_region	162789	163067	+	Intergenic_nt162789_plus		1.01086	0.476395
NZ_CP025085.1	Protein Homology	CDS	3389010	3389600	+	CWC46_RS15505	CWC46_RS15505	1.19938	0.476396
NZ_CP025085.1	Between_features	intergenic_region	4802912	4802953	-	Intergenic_nt4802912_minus		1.25035	0.476396
NZ_CP025085.1	Protein Homology	CDS	2929190	2929963	-	CWC46_RS13220	CWC46_RS13220	1.13776	0.477277
NZ_CP025085.1	Protein Homology	CDS	2809417	2810352	+	CWC46_RS12660	mdcH	1.06779	0.479108
NZ_CP025085.1	Between_features	intergenic_region	4172174	4172501	-	Intergenic_nt4172174_minus		0.988624	0.479108
NZ_CP025085.1	Between_features	intergenic_region	178193	178288	-	Intergenic_nt178193_minus		0.959604	0.47913
NZ_CP025085.1	Protein Homology	CDS	2491637	2492524	+	CWC46_RS11355	motA	0.813098	0.480712
NZ_CP025085.1	Protein Homology	CDS	3196876	3198429	-	CWC46_RS14510	CWC46_RS14510	0.737086	0.480712
NZ_CP025085.1	Between_features	intergenic_region	1	200	+	Intergenic_nt1_plus		1.07627	0.480712
NZ_CP025085.1	Between_features	intergenic_region	741500	741731	-	Intergenic_nt741500_minus		1.02767	0.480712
NZ_CP025085.1	Protein Homology	CDS	1510711	1511001	-	CWC46_RS06940	CWC46_RS06940	1.02275	0.481509
NZ_CP025085.1	Protein Homology	CDS	15854	16129	-	CWC46_RS00090	CWC46_RS00090	1.10356	0.482524
NZ_CP025085.1	Protein Homology	CDS	2722793	2723404	-	CWC46_RS12300	CWC46_RS12300	0.733329	0.483322
NZ_CP025085.1	Protein Homology	CDS	4682732	4682971	+	CWC46_RS21370	CWC46_RS21370	1.06841	0.483322
NZ_CP025085.1	Protein Homology	CDS	1962816	1963202	+	CWC46_RS09060	CWC46_RS09060	0.931447	0.483385
NZ_CP025085.1	Protein Homology	CDS	3358888	3359469	-	CWC46_RS15345	CWC46_RS15345	0.77959	0.483385
NZ_CP025085.1	Protein Homology	CDS	4067938	4068507	+	CWC46_RS18540	CWC46_RS18540	0.812091	0.483448
NZ_CP025085.1	Protein Homology	CDS	4185665	4186576	+	CWC46_RS19040	CWC46_RS19040	0.667066	0.48356
NZ_CP025085.1	Protein Homology	CDS	1186536	1188065	+	CWC46_RS05535	CWC46_RS05535	0.713931	0.483584
NZ_CP025085.1	Protein Homology	CDS	1359099	1359863	+	CWC46_RS06280	CWC46_RS06280	1.30602	0.483584
NZ_CP025085.1	Protein Homology	CDS	1935844	1936350	+	CWC46_RS08955	CWC46_RS08955	0.833415	0.483584
NZ_CP025085.1	Protein Homology	CDS	2954353	2955882	+	CWC46_RS13350	pntA	0.63931	0.484411
NZ_CP025085.1	Protein Homology	CDS	2149999	2151000	-	CWC46_RS09985	CWC46_RS09985	0.701682	0.484967
NZ_CP025085.1	Protein Homology	CDS	1245903	1248362	+	CWC46_RS05795	CWC46_RS05795	0.665528	0.485249
NZ_CP025085.1	Between_features	intergenic_region	3683240	3683876	-	Intergenic_nt3683240_minus		1.08208	0.485648
NZ_CP025085.1	Protein Homology	CDS	689137	691632	+	CWC46_RS03180	CWC46_RS03180	0.925533	0.486134
NZ_CP025085.1	Protein Homology	CDS	72048	73208	+	CWC46_RS00315	CWC46_RS00315	0.718251	0.488847
NZ_CP025085.1	Protein Homology	CDS	1726052	1727341	+	CWC46_RS08010	CWC46_RS08010	1.29526	0.488847
NZ_CP025085.1	Protein Homology	CDS	3860526	3861410	-	CWC46_RS17610	CWC46_RS17610	0.583878	0.488847
NZ_CP025085.1	Protein Homology	CDS	1204021	1205673	-	CWC46_RS05615	CWC46_RS05615	0.664563	0.489752
NZ_CP025085.1	Protein Homology	CDS	2446048	2447538	+	CWC46_RS11150	CWC46_RS11150	1.16363	0.489752
NZ_CP025085.1	Between_features	intergenic_region	535370	535433	-	Intergenic_nt535370_minus		0.879969	0.489752
NZ_CP025085.1	Between_features	intergenic_region	1524216	1524310	-	Intergenic_nt1524216_minus		1.11859	0.489752
NZ_CP025085.1	Between_features	intergenic_region	4933205	4933594	-	Intergenic_nt4933205_minus		0.699476	0.490296
NZ_CP025085.1	Between_features	intergenic_region	3865190	3866212	+	Intergenic_nt3865190_plus		1.03962	0.490423
NZ_CP025085.1	Between_features	intergenic_region	3971877	3972010	-	Intergenic_nt3971877_minus		0.911624	0.491312
NZ_CP025085.1	Protein Homology	CDS	4144360	4145544	+	CWC46_RS18850	CWC46_RS18850	0.659864	0.491775
NZ_CP025085.1	Between_features	intergenic_region	4742492	4743531	+	Intergenic_nt4742492_plus		0.854757	0.493006
NZ_CP025085.1	Between_features	intergenic_region	4460340	4461074	+	Intergenic_nt4460340_plus		0.644409	0.495962
NZ_CP025085.1	Protein Homology	CDS	10341	10646	-	CWC46_RS00050	CWC46_RS00050	1.14238	0.498436
NZ_CP025085.1	GeneMarkS+	CDS	3844256	3844540	+	CWC46_RS17540	CWC46_RS17540	1.07325	0.499257
NZ_CP025085.1	Between_features	intergenic_region	2067725	2068016	+	Intergenic_nt2067725_plus		0.818218	0.499257
NZ_CP025085.1	Protein Homology	CDS	1613899	1614930	-	CWC46_RS07400	metN	0.838983	0.499593
NZ_CP025085.1	Protein Homology	CDS	4614194	4615144	+	CWC46_RS21030	tal	0.676139	0.499593
NZ_CP025085.1	Between_features	intergenic_region	4647958	4648284	-	Intergenic_nt4647958_minus		1.09253	0.499593
NZ_CP025085.1	Protein Homology	CDS	537323	538828	-	CWC46_RS02470	CWC46_RS02470	0.823695	0.500999
NZ_CP025085.1	Protein Homology	CDS	4096549	4097406	-	CWC46_RS18670	CWC46_RS18670	0.685241	0.500999
NZ_CP025085.1	Protein Homology	CDS	1307415	1309073	-	CWC46_RS06050	CWC46_RS06050	0.757506	0.501688
NZ_CP025085.1	Protein Homology	CDS	15422	15817	-	CWC46_RS00085	CWC46_RS00085	1.04662	0.503467
NZ_CP025085.1	Protein Homology	CDS	3563982	3565433	-	CWC46_RS16265	CWC46_RS16265	0.610729	0.503634
NZ_CP025085.1	Between_features	intergenic_region	920960	921303	-	Intergenic_nt920960_minus		0.9289	0.504085
NZ_CP025085.1	Between_features	intergenic_region	3448370	3448759	+	Intergenic_nt3448370_plus		0.764437	0.504924
NZ_CP025085.1	Between_features	intergenic_region	609023	609741	-	Intergenic_nt609023_minus		0.646119	0.504924
NZ_CP025085.1	Between_features	intergenic_region	4192830	4193346	-	Intergenic_nt4192830_minus		1.11486	0.505252
NZ_CP025085.1	Between_features	intergenic_region	4329237	4329247	-	Intergenic_nt4329237_minus		1.14788	0.505252
NZ_CP025085.1	Protein Homology	CDS	4134917	4135522	-	CWC46_RS18805	CWC46_RS18805	0.67039	0.506104
NZ_CP025085.1	Between_features	intergenic_region	1638494	1639434	+	Intergenic_nt1638494_plus		1.18767	0.506104
NZ_CP025085.1	Protein Homology	CDS	4381378	4383057	+	CWC46_RS19920	type III-A csm5	0.700336	0.507572
NZ_CP025085.1	Protein Homology	CDS	2616011	2616706	+	CWC46_RS11905	CWC46_RS11905	0.932358	0.508265
NZ_CP025085.1	Protein Homology	CDS	1905340	1906080	+	CWC46_RS08885	CWC46_RS08885	0.616341	0.50834
NZ_CP025085.1	Protein Homology	CDS	2969670	2970503	+	CWC46_RS13415	CWC46_RS13415	0.96803	0.50834
NZ_CP025085.1	Between_features	intergenic_region	1846897	1847009	+	Intergenic_nt1846897_plus		1.00408	0.50834
NZ_CP025085.1	Protein Homology	CDS	751590	752315	+	CWC46_RS03465	CWC46_RS03465	0.820247	0.509251
NZ_CP025085.1	Protein Homology	CDS	2913044	2914561	+	CWC46_RS13150	CWC46_RS13150	0.653065	0.50958
NZ_CP025085.1	Protein Homology	CDS	3922659	3923843	+	CWC46_RS17835	CWC46_RS17835	1.03605	0.512059
NZ_CP025085.1	Between_features	intergenic_region	1278908	1279275	+	Intergenic_nt1278908_plus		1.13302	0.512412
NZ_CP025085.1	Protein Homology	CDS	101709	102014	-	CWC46_RS00450	CWC46_RS00450	0.712461	0.51263
NZ_CP025085.1	Protein Homology	CDS	1380347	1381354	-	CWC46_RS06355	CWC46_RS06355	0.792569	0.51263
NZ_CP025085.1	Protein Homology	CDS	609742	610413	+	CWC46_RS02800	CWC46_RS02800	0.918373	0.513352
NZ_CP025085.1	Between_features	intergenic_region	296192	296549	-	Intergenic_nt296192_minus		0.713035	0.513352
NZ_CP025085.1	Protein Homology	CDS	2430759	2431712	+	CWC46_RS11085	CWC46_RS11085	1.11759	0.514489
NZ_CP025085.1	Between_features	intergenic_region	1805396	1805460	+	Intergenic_nt1805396_plus		0.831594	0.515633
NZ_CP025085.1	GeneMarkS+	CDS	1688266	1688955	+	CWC46_RS07760	CWC46_RS07760	0.793119	0.515695
NZ_CP025085.1	Protein Homology	CDS	389723	390853	+	CWC46_RS01815	CWC46_RS01815	0.70678	0.515827
NZ_CP025085.1	Between_features	intergenic_region	3161529	3161635	-	Intergenic_nt3161529_minus		1.16101	0.517372
NZ_CP025085.1	Protein Homology	CDS	757027	758124	+	CWC46_RS03495	aguA	0.627663	0.517387
NZ_CP025085.1	Protein Homology	CDS	93381	94022	-	CWC46_RS00400	CWC46_RS00400	0.630255	0.517824
NZ_CP025085.1	Protein Homology	CDS	1218610	1219626	+	CWC46_RS05675	CWC46_RS05675	0.650928	0.518355
NZ_CP025085.1	Protein Homology	CDS	2311214	2312329	+	CWC46_RS10660	CWC46_RS10660	0.612784	0.518797
NZ_CP025085.1	Protein Homology	CDS	2911203	2912003	-	CWC46_RS13140	CWC46_RS13140	1.01033	0.518797
NZ_CP025085.1	Protein Homology	CDS	3152850	3153785	-	CWC46_RS14225	CWC46_RS14225	1.06974	0.518797
NZ_CP025085.1	Protein Homology	CDS	3687867	3689393	+	CWC46_RS16880	emrB	0.814847	0.518797
NZ_CP025085.1	Between_features	intergenic_region	3468814	3468930	-	Intergenic_nt3468814_minus		0.917605	0.519288
NZ_CP025085.1	Protein Homology	CDS	2214962	2216098	+	CWC46_RS10290	CWC46_RS10290	0.634745	0.520387
NZ_CP025085.1	Protein Homology	CDS	113892	115232	-	CWC46_RS00535	CWC46_RS00535	0.669935	0.520418
NZ_CP025085.1	Protein Homology	CDS	3677996	3678904	+	CWC46_RS16830	CWC46_RS16830	0.759639	0.520715
NZ_CP025085.1	Protein Homology	CDS	2624760	2625494	+	CWC46_RS11950	CWC46_RS11950	0.644568	0.52087
NZ_CP025085.1	Between_features	intergenic_region	4970521	4970694	+	Intergenic_nt4970521_plus		0.872096	0.521668
NZ_CP025085.1	Protein Homology	CDS	419200	420393	+	CWC46_RS01950	CWC46_RS01950	1.00178	0.52272
NZ_CP025085.1	Protein Homology	CDS	2543752	2544930	+	CWC46_RS11595	CWC46_RS11595	1.03276	0.52272
NZ_CP025085.1	Protein Homology	CDS	146549	147250	+	CWC46_RS00680	CWC46_RS00680	1.1137	0.522881
NZ_CP025085.1	Protein Homology	CDS	4306671	4307840	-	CWC46_RS19595	CWC46_RS19595	0.609821	0.52329
NZ_CP025085.1	Protein Homology	CDS	4469549	4470814	-	CWC46_RS20430	CWC46_RS20430	1.0526	0.524229
NZ_CP025085.1	Between_features	intergenic_region	3985686	3986319	-	Intergenic_nt3985686_minus		0.652082	0.524229
NZ_CP025085.1	Protein Homology	CDS	2398042	2398356	+	CWC46_RS10975	CWC46_RS10975	0.980499	0.52445
NZ_CP025085.1	Between_features	intergenic_region	3811383	3811980	-	Intergenic_nt3811383_minus		0.793267	0.525114
NZ_CP025085.1	Protein Homology	CDS	4838086	4839309	+	CWC46_RS22095	CWC46_RS22095	0.886128	0.526721
NZ_CP025085.1	Protein Homology	CDS	3030012	3031184	-	CWC46_RS13630	CWC46_RS13630	0.549746	0.526788
NZ_CP025085.1	Protein Homology	CDS	3278671	3279252	+	CWC46_RS14925	CWC46_RS14925	0.701184	0.527029
NZ_CP025085.1	Protein Homology	pseudogene	268935	269134	-	CWC46_RS01235	CWC46_RS01235	0.91776	0.527488
NZ_CP025085.1	Protein Homology	CDS	1110027	1111037	-	CWC46_RS05185	argF	0.817568	0.527909
NZ_CP025085.1	Protein Homology	CDS	1357097	1358452	-	CWC46_RS06275	CWC46_RS06275	0.742741	0.527909
NZ_CP025085.1	Protein Homology	CDS	2047730	2048914	-	CWC46_RS09480	CWC46_RS09480	0.687683	0.527909
NZ_CP025085.1	Protein Homology	pseudogene	4445187	4445374	-	CWC46_RS20280	CWC46_RS20280	0.631958	0.527909
NZ_CP025085.1	Between_features	intergenic_region	328869	329226	+	Intergenic_nt328869_plus		1.11934	0.527909
NZ_CP025085.1	Between_features	intergenic_region	1677584	1677763	+	Intergenic_nt1677584_plus		0.847663	0.527909
NZ_CP025085.1	Between_features	intergenic_region	2537077	2537728	+	Intergenic_nt2537077_plus		0.740227	0.527909
NZ_CP025085.1	Protein Homology	CDS	3168176	3169915	-	CWC46_RS14340	CWC46_RS14340	0.668178	0.528532
NZ_CP025085.1	Protein Homology	CDS	3500834	3501313	-	CWC46_RS15970	CWC46_RS15970	0.614277	0.52897
NZ_CP025085.1	Protein Homology	pseudogene	439886	440319	-	CWC46_RS02030	CWC46_RS02030	1.04428	0.529024
NZ_CP025085.1	Protein Homology	CDS	579572	580609	+	CWC46_RS02680	CWC46_RS02680	0.568491	0.529547
NZ_CP025085.1	Between_features	intergenic_region	4173081	4173140	+	Intergenic_nt4173081_plus		1.03479	0.529547
NZ_CP025085.1	Between_features	intergenic_region	2147920	2148119	-	Intergenic_nt2147920_minus		0.938947	0.530671
NZ_CP025085.1	Protein Homology	CDS	4305581	4306561	+	CWC46_RS19590	CWC46_RS19590	0.791655	0.531361
NZ_CP025085.1	Protein Homology	CDS	193933	194598	+	CWC46_RS00885	CWC46_RS00885	0.708142	0.532437
NZ_CP025085.1	Protein Homology	CDS	1646481	1647218	+	CWC46_RS07530	CWC46_RS07530	0.797171	0.533688
NZ_CP025085.1	Protein Homology	CDS	3510610	3511227	+	CWC46_RS16025	CWC46_RS16025	0.638244	0.533688
NZ_CP025085.1	Between_features	intergenic_region	1175692	1176070	-	Intergenic_nt1175692_minus		0.884083	0.533688
NZ_CP025085.1	Protein Homology	CDS	1108540	1109976	+	CWC46_RS05180	CWC46_RS05180	0.725534	0.535191
NZ_CP025085.1	Protein Homology	CDS	1680928	1681590	-	CWC46_RS07710	CWC46_RS07710	0.711966	0.535191
NZ_CP025085.1	Protein Homology	CDS	3134353	3135342	+	CWC46_RS14100	CWC46_RS14100	0.584263	0.535191
NZ_CP025085.1	Protein Homology	CDS	3463403	3464746	-	CWC46_RS15815	CWC46_RS15815	0.560005	0.535191
NZ_CP025085.1	Between_features	intergenic_region	915398	915671	+	Intergenic_nt915398_plus		0.725901	0.535191
NZ_CP025085.1	Between_features	intergenic_region	3583160	3583243	+	Intergenic_nt3583160_plus		1.08729	0.536457
NZ_CP025085.1	Between_features	intergenic_region	303478	303537	-	Intergenic_nt303478_minus		1.08729	0.536457
NZ_CP025085.1	Between_features	intergenic_region	2623393	2623431	+	Intergenic_nt2623393_plus		1.0715	0.536705
NZ_CP025085.1	Protein Homology	CDS	718425	719699	+	CWC46_RS03310	livM	0.74789	0.536729
NZ_CP025085.1	Between_features	intergenic_region	1325157	1325177	+	Intergenic_nt1325157_plus		0.997053	0.537798
NZ_CP025085.1	Between_features	intergenic_region	1242766	1242970	-	Intergenic_nt1242766_minus		0.979841	0.53924
NZ_CP025085.1	Protein Homology	CDS	4302025	4302246	-	CWC46_RS19565	CWC46_RS19565	0.843622	0.539491
NZ_CP025085.1	Protein Homology	CDS	3039419	3040966	-	CWC46_RS13670	CWC46_RS13670	0.586881	0.54
NZ_CP025085.1	Between_features	intergenic_region	3628620	3629092	-	Intergenic_nt3628620_minus		0.977931	0.540733
NZ_CP025085.1	Protein Homology	CDS	886781	887485	+	CWC46_RS04090	CWC46_RS04090	0.614329	0.541541
NZ_CP025085.1	Protein Homology	CDS	4786080	4786862	-	CWC46_RS21825	budA	1.02874	0.541541
NZ_CP025085.1	Protein Homology	CDS	1127489	1128511	+	CWC46_RS05270	CWC46_RS05270	0.873321	0.542309
NZ_CP025085.1	Between_features	intergenic_region	2325097	2325146	+	Intergenic_nt2325097_plus		0.98613	0.542309
NZ_CP025085.1	Protein Homology	CDS	654732	656384	+	CWC46_RS03020	CWC46_RS03020	0.905621	0.543856
NZ_CP025085.1	Protein Homology	CDS	1418943	1421774	+	CWC46_RS06540	CWC46_RS06540	0.65794	0.543856
NZ_CP025085.1	Protein Homology	CDS	3177506	3178168	+	CWC46_RS14400	CWC46_RS14400	0.77696	0.543856
NZ_CP025085.1	Protein Homology	CDS	2730335	2731069	+	CWC46_RS12330	CWC46_RS12330	0.771367	0.543892
NZ_CP025085.1	GeneMarkS+	CDS	3174899	3175027	+	CWC46_RS14385	CWC46_RS14385	0.785721	0.54605
NZ_CP025085.1	Between_features	intergenic_region	2253752	2253871	+	Intergenic_nt2253752_plus		0.761557	0.54605
NZ_CP025085.1	Protein Homology	CDS	4386280	4387809	-	CWC46_RS19940	CWC46_RS19940	0.949485	0.547369
NZ_CP025085.1	Protein Homology	CDS	1829649	1830671	-	CWC46_RS08480	CWC46_RS08480	0.923703	0.549556
NZ_CP025085.1	Protein Homology	CDS	2627620	2629320	+	CWC46_RS11960	CWC46_RS11960	0.600448	0.551396
NZ_CP025085.1	Protein Homology	CDS	3495705	3496142	-	CWC46_RS15945	CWC46_RS15945	0.734757	0.551396
NZ_CP025085.1	Protein Homology	CDS	3805139	3805819	-	CWC46_RS17390	CWC46_RS17390	1.07671	0.551781
NZ_CP025085.1	Protein Homology	CDS	374421	376298	-	CWC46_RS01725	CWC46_RS01725	0.786917	0.552794
NZ_CP025085.1	Between_features	intergenic_region	911431	911498	+	Intergenic_nt911431_plus		1.04117	0.552794
NZ_CP025085.1	Between_features	intergenic_region	4932292	4932583	-	Intergenic_nt4932292_minus		0.612485	0.553135
NZ_CP025085.1	Protein Homology	CDS	2649314	2650582	+	CWC46_RS12030	CWC46_RS12030	0.623317	0.553687
NZ_CP025085.1	Protein Homology	CDS	901405	902754	-	CWC46_RS04155	glpT	0.693231	0.5537
NZ_CP025085.1	Protein Homology	CDS	3494500	3495639	-	CWC46_RS15940	CWC46_RS15940	0.772971	0.55499
NZ_CP025085.1	Between_features	intergenic_region	3045181	3045476	-	Intergenic_nt3045181_minus		0.853476	0.55499
NZ_CP025085.1	Protein Homology	CDS	1871990	1872802	+	CWC46_RS08705	cysT	0.830188	0.555276
NZ_CP025085.1	Protein Homology	CDS	4429086	4430459	-	CWC46_RS20185	dnaB	1.0647	0.555276
NZ_CP025085.1	Between_features	intergenic_region	136039	136159	-	Intergenic_nt136039_minus		0.979331	0.555276
NZ_CP025085.1	Between_features	intergenic_region	4244401	4244575	-	Intergenic_nt4244401_minus		1.05415	0.555276
NZ_CP025085.1	Protein Homology	CDS	2342309	2343190	+	CWC46_RS10790	CWC46_RS10790	0.837244	0.557729
NZ_CP025085.1	Protein Homology	CDS	1012838	1014022	+	CWC46_RS04695	tuf	0.488508	0.557963
NZ_CP025085.1	Protein Homology	CDS	1593854	1595674	+	CWC46_RS07300	cysJ	0.611657	0.557963
NZ_CP025085.1	Protein Homology	CDS	661743	662747	+	CWC46_RS03050	CWC46_RS03050	0.618832	0.558996
NZ_CP025085.1	Protein Homology	CDS	4118457	4119371	+	CWC46_RS18740	CWC46_RS18740	0.710732	0.559846
NZ_CP025085.1	Protein Homology	CDS	395526	396497	-	CWC46_RS01840	CWC46_RS01840	0.563393	0.560364
NZ_CP025085.1	Protein Homology	CDS	401957	403234	-	CWC46_RS01870	CWC46_RS01870	0.587083	0.560809
NZ_CP025085.1	Protein Homology	CDS	3777983	3780004	+	CWC46_RS17265	CWC46_RS17265	0.783385	0.560809
NZ_CP025085.1	Protein Homology	CDS	1980644	1981699	-	CWC46_RS09160	CWC46_RS09160	0.679424	0.561408
NZ_CP025085.1	Protein Homology	CDS	2907804	2909078	-	CWC46_RS13125	CWC46_RS13125	0.810359	0.561501
NZ_CP025085.1	Protein Homology	CDS	915672	916460	+	CWC46_RS04220	CWC46_RS04220	0.505757	0.562625
NZ_CP025085.1	Protein Homology	CDS	3206796	3207344	-	CWC46_RS14560	CWC46_RS14560	0.821985	0.562625
NZ_CP025085.1	Between_features	intergenic_region	1203394	1203432	+	Intergenic_nt1203394_plus		1.0166	0.562823
NZ_CP025085.1	Between_features	intergenic_region	3309527	3310131	-	Intergenic_nt3309527_minus		0.875428	0.562997
NZ_CP025085.1	Protein Homology	CDS	564539	565606	+	CWC46_RS02595	CWC46_RS02595	0.670868	0.564512
NZ_CP025085.1	Protein Homology	CDS	2458225	2459922	-	CWC46_RS11215	CWC46_RS11215	0.677436	0.564512
NZ_CP025085.1	Between_features	intergenic_region	1223073	1223112	-	Intergenic_nt1223073_minus		0.791098	0.568614
NZ_CP025085.1	Protein Homology	CDS	1755595	1756584	+	CWC46_RS08135	CWC46_RS08135	1.07441	0.569614
NZ_CP025085.1	Protein Homology	CDS	1008836	1009195	+	CWC46_RS04670	CWC46_RS04670	0.729189	0.570714
NZ_CP025085.1	Between_features	intergenic_region	380241	380481	+	Intergenic_nt380241_plus		0.850938	0.570714
NZ_CP025085.1	Protein Homology	CDS	1231763	1232425	+	CWC46_RS05735	CWC46_RS05735	0.576864	0.572431
NZ_CP025085.1	Protein Homology	CDS	2068017	2069546	-	CWC46_RS09590	CWC46_RS09590	0.570062	0.572431
NZ_CP025085.1	Protein Homology	CDS	2514627	2516546	+	CWC46_RS11475	CWC46_RS11475	0.636999	0.573006
NZ_CP025085.1	Protein Homology	CDS	1633609	1634811	-	CWC46_RS07480	CWC46_RS07480	0.616753	0.57383
NZ_CP025085.1	Between_features	intergenic_region	2991328	2991862	-	Intergenic_nt2991328_minus		1.00266	0.57383
NZ_CP025085.1	Protein Homology	CDS	372808	374349	-	CWC46_RS01720	CWC46_RS01720	0.819008	0.575055
[truncated: 10,122 more rows]
